# Supplementary material for: Fission yeast metabolome dynamics during phosphate starvation and replenishment
Source: mBio. 2025 Feb 25;16(4):e00241-25. doi: 10.1128/mbio.00241-25 (PMC11980565; doi:10.1128/mbio.00241-25)
Supplement: Table S1 — Transcriptome profile as a function of time of phosphate starvation. [file mbio.00241-25-s0002.xlsx]

## Sheet: 24h UP
Systematic ID	Common Name	Product	4HR	8HR	12HR	24HR
SPBPB2B2.06c		extracellular 5'-nucleotidase, human NT5E family (predicted)	12.237	14.4103	14.7655	14.6312
SPAPB8E5.05	mfm1	M-factor precursor Mfm1	4.42371	9.7402	11.3093	11.2439
SPAPB1A11.03		cytochrome b2 (L-lactate cytochrome-c oxidoreductase) (predicted)	8.53671	8.52403	8.14444	7.17741
SPBPB2B2.05		class I glutamine amidotransferase family protein	7.1836	8.46874	9.03431	9.44956
SPBC8E4.12c	ecl3	extender of the chronological lifespan protein Ecl3	7.39204	8.2608	8.33791	8.66884
SPBP4G3.02	pho1	acid phosphatase Pho1	7.3033	8.16094	8.30124	8.22971
SPAC869.06c	hry1	HHE domain cation binding protein (predicted)	5.66636	7.8979	8.54823	7.54598
SPAC343.12	rds1	ferritin related conserved fungal protein	6.76672	7.36741	6.99927	4.59154
SPAC1039.02		extracellular 5'-nucleotidase, human NT5E family (predicted)	6.34328	7.15502	7.26393	6.19967
SPAC4H3.08		3-hydroxyacyl-CoA dehydrogenase (predicted)	4.85005	6.89278	6.62651	5.54112
SPBC1289.14		adducin (predicted)	8.32502	6.82459	5.82077	4.45139
SPAC1F8.04c		hydrolase, implicated in cellular detoxification (predicted)	3.7509	6.79801	6.41984	6.91661
SPAC9E9.09c	atd1	aldehyde dehydrogenase	6.35933	6.72847	7.02993	6.64149
SPBPB2B2.01		amino acid transmembrane transporter (predicted)	6.07851	6.64744	7.29831	6.28887
SPAC13F5.07c	hpz2	zf PARP type zinc finger protein Hpz2	5.46737	6.42341	6.30993	6.04177
SPBC359.06	mug14	adducin, involved in actin cytoskeleton organization	5.61145	6.31684	6.47609	5.93782
SPBC354.12	gpd3	glyceraldehyde 3-phosphate dehydrogenase Gpd3	4.20531	6.14708	6.17871	6.32275
SPAC6B12.03c	bit2	HbrB family protein involved in TOR signaling Bit2 (predicted)	4.74592	5.8912	6.12472	6.03229
SPAC17A2.11		Schizosaccharomyces pombe specific protein	5.88154	5.79613	5.73782
SPAC458.04c	dli1	meiotic dynein intermediate light chain Dli1/Dil1	4.54109	5.78401	5.84136	5.55261
SPBC32H8.06	mug93	TPR repeat protein, meiotically spliced		5.6041	5.69448
SPAC1F7.06	hsp3105	ThiJ domain protein, implicated in cellular detoxification		5.50792	6.62757	7.43676
SPCC320.07c	mde7	RNA-binding protein Mde7	5.29986	5.45048	5.20137
SPBPB21E7.01c	eno102	enolase	4.54876	5.35634	6.10069	5.70114
SPAC869.07c	mel1	alpha-galactosidase, melibiase	4.37584	5.35475	5.90953	5.36712
SPAC1399.01c		transmembrane transporter (predicted)	2.81354	5.27737	4.63735	4.63491
SPBC16E9.16c	lsd90	Lsd90 protein	4.59119	5.23383	5.55829	4.46165
SPBC1347.11	sro1	stress responsive orphan 1	4.10674	5.21356	5.44254	4.67941
SPAC4F10.22	cmc4	mitochondrial intermembrane space protein, mature-T-Cell Proliferation I type ortholog, unknown biological role Cmc4	3.87895	5.21005	5.47333	5.63339
SPAC1F8.03c	str3	plasma membrane siderophore-iron transmembrane transporter Str3	3.30911	5.20867	5.73517	5.84938
SPCC1840.12	opt3	OPT oligopeptide transmembrane transporter family protein Opt3	3.70008	5.17391	5.26547	4.98052
SPBC1271.09	tgp1	plasma membrane glycerophosphodiester transmembrane transporter (predicted)	4.08016	5.12576	5.4099	5.54649
SPAC3G9.11c	pdc201	pyruvate decarboxylase (predicted)	4.254	5.11361	6.05922	7.00724
SPAC3G6.07		Schizosaccharomyces specific protein	4.26487	5.05623	5.20477	4.4175
SPBC24C6.09c		phosphoketolase family protein (predicted)	4.38814	5.03566	5.02238	3.7232
SPCC1223.09	uro1	uricase Uro1	3.3227	5.02268	4.24291	3.71126
SPCC757.07c	ctt1	catalase	4.91996	4.95196	4.96998	4.38229
SPCC1739.08c		short chain dehydrogenase (predicted)	4.77966	4.85066	4.10761
SPAC8F11.05c	mug130	Schizosaccharomyces specific protein	3.88944	4.83603	4.79006	4.8644
SPBC1289.16c	cao2	copper amine oxidase-like protein Cao2	3.22317	4.8227	4.9557	5.59881
SPAC139.05		succinate-semialdehyde dehydrogenase (predicted)	3.31357	4.80475	5.14212	3.79837
SPAC26F1.14c	aif1	mitochondrial inner membrane anchored oxidoreductase, apoptosis-inducing factor homolog Aif1 (predicted)	4.53196	4.78738	4.58886	4.10781
SPCC794.12c	mae2	malic enzyme, malate dehydrogenase (oxaloacetate decarboxylating), Mae2	4.08101	4.71247	4.64585	4.88052
SPAC23H3.15c	ddr48	DNA damage-responsive protein ortholog DDr48	3.56358	4.68122	5.46743	4.43017
SPBC725.10		mitochondrial transport protein, tspO homolog (predicted)	4.365	4.60137	4.64983	4.45272
SPAC25H1.09	mde5	alpha-amylase homolog Mde5	4.32291	4.54054	4.1099
SPCC188.12	spn6	meiotic (sporulation) septin Spn6	3.83685	4.53534	4.52749	4.67981
SPAPB15E9.02c		dubious	3.84596	4.52736	4.49212	4.43497
SPAC27D7.03c	mei2	RNA-binding protein involved in meiosis Mei2	3.47495	4.52233	4.5425	4.0907
SPAC13C5.04		class I glutamine amidotransferase family protein, conserved in fungi, bacteria, plants	3.97502	4.41463	4.58814	4.3156
SPAC1F7.07c	fip1	plasma membrane iron permease Fip1	3.50132	4.40943	4.30042	3.90797
SPAC1F8.01	ght3	plasma membrane gluconate:proton symporter Ght3	4.92028	4.39569	4.1195	2.98203
SPAC513.03	mfm2	M-factor precursor Mfm2	3.29984	4.38625	4.46657	3.47006
SPBC1685.13	fhn1	eisosome assembly protein Fhn1	3.9985	4.37294	4.32188	3.0958
SPAC1002.17c	urg2	uracil phosphoribosyltransferase (predicted)	3.85945	4.3608	4.03053	2.9498
SPAC27D7.09c		But2 family protein, similar to cell surface molecules	4.42877	4.35244	4.16594	3.57058
SPAC22F8.05		alpha,alpha-trehalose-phosphate synthase (predicted)	4.3679	4.33927	4.45593	3.86619
SPAC19A8.16	prl65	DUF2945 family protein	2.57904	4.33427	5.34173	5.31182
SPBC8E4.01c	pho84	inorganic phosphate transmembrane transporter (predicted)	3.94057	4.29485	4.45976	4.95241
SPCC645.02	gep4	phosphatidylglycerol phosphate phosphatase Gep4 (predicted)	3.52955	4.28627	4.39703	4.52592
SPAC2E1P3.05c		fungal cellulose binding domain protein	3.21675	4.28559	4.30812	3.36027
SPBC23G7.13c		plasma membrane urea transmembrane transporter (predicted)	2.68572	4.25707	4.26406	3.26031
SPCC548.02c	wtf3	pseudogene wtf element Wtf3 (no methionine)		4.24121	4.61735	4.91236
SPAC22F3.04	mug62	AMP binding enzyme, human DIP2 family (predicted)	4.16945	4.17764
SPAC25B8.12c		HAD superfamily hydrolase, unknown role	3.49346	4.17582	4.1379	3.57193
SPCC794.04c		amino acid transmembrane transporter (predicted)	3.51751	4.1471	4.52625	4.84514
SPBC23G7.10c		NADH-dependent flavin oxidoreductase, implicated in cellular detoxification from family members (predicted)	2.78211	4.14329	4.58544	4.01676
SPAC1399.04c	uck2	uracil phosphoribosyltransferase Uck2	3.25735	4.12919	4.13771	3.31475
SPCC1223.03c	gut2	glycerol-3-phosphate dehydrogenase Gut2 (predicted)	4.23534	4.09802	3.77181	2.21567
SPBC119.14	rti1	Rad22 homolog Rti1	3.00964	4.07128	4.19492	4.28318
SPAPB1A10.14	pof15	F-box protein (predicted)	3.50263	4.05355	4.09029	5.30496
SPAC513.02		phosphoglycerate mutase/6-phosphofructo-2-kinase family	2.89935	4.0329	4.10977	3.63807
SPAC27D7.11c		But2 family protein, similar to cell surface molecules	3.09431	4.03145	4.30178	3.58569
SPCC1183.12	spo13	sporulation specific guanyl-nucleotide exchange factor Spo13		4.02912	4.6308	4.89291
SPAC22F3.12c	rgs1	regulator of G-protein signaling Rgs1	3.33745	4.02599	3.78177	3.29964
SPAC1002.19	urg1	GTP cyclohydrolase II Urg1 (predicted)	3.29369	3.97605	3.74723	2.78509
SPBC215.11c		aldo/keto reductase, unknown biological role	3.98001	3.97363	4.09818	3.5876
SPAC19D5.07	uga1	4-aminobutyrate aminotransferase (GABA transaminase)	3.30829	3.96596	3.96189	3.79539
SPCC1393.14	ten1	nuclear telomere cap complex subunit Ten1	3.62557	3.95584	3.89889	3.6544
SPCC757.03c	hsp3101	glyoxylase III Hsp3101	2.82302	3.94049	4.0235	3.47978
SPAC6C3.05	meu43	Schizosaccharomyces specific protein Meu43	3.07236	3.92808	4.18045	4.45298
SPCC4B3.11c	fra3	mitochondrial [4Fe-4S] cluster transfer protein Fra3 (predicted)	3.9795	3.92401	3.99579	4.13459
SPAC1F7.12	yak3	aldose reductase ARK13 family YakC, implicated in cellular detoxification from family members	1.68334	3.90895	3.14118	3.02373
SPBC4F6.09	str1	plasma membrane siderophore-iron transmembrane transporter Str1	2.59599	3.89918	4.2468	4.24333
SPAC2F7.06c	pol4	DNA polymerase X family	3.04459	3.88018	3.88563	3.48003
SPAC22A12.17c		short chain dehydrogenase (predicted)	3.44735	3.8693	3.234	2.51506
SPBC13E7.10c	brf1	transcription factor TFIIIB complex subunit Brf1	3.18346	3.86777	4.09327	4.36079
SPAC1039.10	mmf2	mitochondrial matrix protein, YjgF family protein Mmf1, reactive intermediate imine deaminase A homolog (predicted)	4.07808	3.78483	3.64671	2.44647
SPAC22H10.13	zym1	metallothionein Zym1	2.00827	3.76401	4.3513	4.46654
SPAC22A12.11	dak1	dihydroxyacetone kinase Dak1	2.96468	3.75319	3.64698	4.04038
SPCC330.06c	pmp20	thioredoxin-related chaperone Pmp20 (predicted)	3.04111	3.73781	4.02179	3.96824
SPAC6G10.06	tda3	FAD-dependent amino acid oxidase involved in late endosome to Golgi transport Tda3 (predicted)		3.73659	4.13227	4.98159
SPAC15A10.05c	mug182	NADHX epimerase (predicted)	2.6975	3.7293	3.78245	3.75688
SPAC26F1.07		glucose 1-dehydrogenase (NADP+) (predicted)	3.70987	3.70249	3.63608	3.0076
SPBC36.02c		spermidine family transmembrane transporter (predicted)	3.84589	3.69728	3.40326	2.88727
SPBC4B4.08	ght2	plasma membrane glucose/fructose:proton symporter Ght2	3.68608	3.68573	4.0561	3.76364
SPAP8A3.04c	hsp9	heat shock protein Hsp9	3.36864	3.6749	3.93408	3.01861
SPBC1347.12	arp1	dynactin complex subunit, centractin family actin-like protein Arp1	2.8007	3.66401	3.72228	3.88344
SPBC23G7.11	mag2	DNA-3-methyladenine glycosidase Mag2	1.92213	3.62878	4.02699	3.79174
SPAC22H12.01c	mug35	Schizosaccharomyces specific protein Mug35	3.40062	3.62084	3.55803	3.5718
SPBPB7E8.01		Schizosaccharomyces specific protein, predicted GPI anchor	3.7803	3.62002	3.5608	3.86873
SPBC106.02c	srx1	sulfiredoxin	2.23766	3.61629	4.09328	3.53151
SPAC4H3.03c		glucan 1,4-alpha-glucosidase (predicted)	3.20705	3.6152	3.48902	2.85016
SPAC1F7.08	fio1	plasma membrane iron transport multicopper oxidase Fio1	2.70251	3.57756	3.39032	2.96643
SPAC869.08	pcm2	protein-L-isoaspartate O-methyltransferase Pcm2 (predicted)	2.57214	3.57629	4.30949	4.00242
SPAC589.11	pth4	mitochondrial translation release factor	1.92855	3.56229	3.70524	3.53935
SPBC29B5.02c	isp4	plasma membrane OPT oligopeptide transmembrane transporter family Isp4	2.19806	3.54099	3.41398	2.14663
SPBC25B2.08		Schizosaccharomyces pombe specific protein	3.15768	3.51801	3.7236	4.47689
SPBC8E4.05c		fumarate lyase superfamily, unknown specificity, bacterial 3-carboxy-cis,cis-muconate cycloisomerase related	2.03397	3.51637	3.77508	4.04725
SPAC1F7.09c	dal2	allantoicase Dal2		3.51108	2.70445	2.69795
SPBP26C9.02c	car1	arginase Car1	3.76895	3.50168	3.27523	3.19867
SPAC24C9.15c	spn5	meiotic septin Spn5	2.7211	3.49389	3.52162	3.38608
SPBC1271.08c		Schizosaccharomyces pombe specific protein	3.07756	3.48748	3.74608	3.66986
SPAC2H10.01		transcription factor, zf-fungal binuclear cluster type (predicted)	2.70579	3.48529	3.38054	3.72913
SPBC887.17		transmembrane transporter (predicted)	1.58854	3.44827	3.7135	4.07843
SPAC24B11.05		pyrimidine 5'-nucleotidase (predicted)	2.55511	3.44227	2.89883	2.81755
SPCC1840.01c	mog1	Ran GTPase binding protein Mog1	3.08917	3.43074	3.54593	3.65427
SPCC417.16		mitochondrial protein (predicted)	3.09068	3.39913	3.36844	3.1182
SPAC1F7.10		hydantoin racemase family (predicted)	1.19969	3.39259	2.5322	2.35428
SPACUNK4.10	gor1	glyoxylate reductase (predicted)	3.83272	3.37852	3.33693	3.04565
SPCC1393.12		Schizosaccharomyces specific protein	3.22045	3.37075	3.47233	3.0096
SPCC1450.08c	wtf16	wtf element Wtf16		3.35924	3.95193	4.25989
SPCC757.02c		dehydrogenase (predicted)	1.9859	3.35046	3.38969	2.82383
SPAC17G6.03		extracellular 5'-nucleotidase, human NT5E family (predicted)	3.49234	3.34942	3.39485	3.19017
SPAC1002.16c		carboxylic acid transmembrane transporter (predicted)	3.59697	3.33119	3.5515	4.19876
SPCC553.10		conserved fungal cell surface protein, Kre9/Knh1 family (predicted)	2.93566	3.30028	3.33816	3.10628
SPAC521.03		short chain dehydrogenase, human DHRS7 family(predicted)	3.30879	3.27813	2.97831	2.23608
SPBC18A7.01	xpa1	X-Pro dipeptidase (predicted)	2.89151	3.26681	3.36344	3.2994
SPBC725.03		pyridoxamine 5'-phosphate oxidase (predicted)	3.29733	3.2595	3.33385	2.38194
SPBC32F12.11	tdh1	glyceraldehyde-3-phosphate dehydrogenase Tdh1	3.49477	3.25695	2.72843	1.87998
SPCPB1C11.03		cysteine transmembrane transporter (predicted)	2.78666	3.24877	3.82865	4.26065
SPAC29A4.12c	mug108	Schizosaccharomyces specific protein Mug108	2.15098	3.22966	3.80856	3.5164
SPAC13G7.13c	msa1	RNA-binding protein Msa1	2.81941	3.18814	3.1203	2.92995
SPAC8E11.03c	dmc1	RecA family ATPase Dmc1	3.88988	3.16643
SPAC9E9.02		dubious	1.57039	3.15368	3.61091	3.56264
SPAC13G7.02c	ssa1	heat shock protein Ssa1 (predicted)	2.56408	3.15192	3.01217	2.69365
SPAC1039.01		amino acid permease (predicted)	2.76473	3.13173	3.14268	1.94771
SPBC1105.05	exg1	cell wall glucan 1,6-beta-glucosidase Exg1	2.86429	3.12657	3.0426	2.76632
SPAC977.16c	dak2	dihydroxyacetone kinase Dak2	2.52766	3.11148	3.01356	3.58747
SPBC1773.05c	tms1	hexitol dehydrogenase (predicted)	2.01873	3.10682	2.90174	2.06115
SPBC23E6.01c	cxr1	splicing factor Cxr1	2.7084	3.09631	3.07181	2.7316
SPAC22G7.11c	cum1	Con-6 family conserved fungal protein		3.08692	3.76738	4.65672
SPCC576.01c	xan1	alpha-ketoglutarate-dependent xanthine dioxygenase Xan1		3.08673	2.51449	2.1218
SPBC215.05	gpd1	glycerol-3-phosphate dehydrogenase Gpd1	3.07453	3.08436	3.113	2.28859
SPAC17A5.11	rec12	meiotic recombination endonuclease Rec12	1.82984	3.05944	3.29476	3.62117
SPCC1235.14	ght5	plasma membrane high-affinity glucose/fructose:proton symporter Ght5	3.18641	3.05918	3.25936	3.39169
SPAC11H11.05c	fta6	Mis6-Sim4 complex Fta6	1.98498	3.04674	3.59515	3.85479
SPCC13B11.01	adh1	alcohol dehydrogenase Adh1	2.91373	3.04527	2.96425	2.73148
SPBC32H8.02c	nep2	NEDD8 protease Nep2	2.85052	3.04026	3.06822	2.72926
SPBC21H7.06c	opi10	hikeshi family nuclear import carrier Opi10	3.04505	3.03769	3.17652	2.89281
SPBC530.07c		TENA/THI family protein, domain found in context with a broad range of enzymes	2.15274	3.03397	3.82817	3.84366
SPCC338.18		Schizosaccharomyces pombe specific protein	2.05293	3.02238	3.08057	2.78083
SPAC2F3.17c	lsm6	Lsm2-8 complex subunit Lsm6	2.57106	3.01328	3.14165	3.10447
SPBC4.01	dni2	tetraspan protein, claudin Dni2	1.62332	3.00641	2.88009	1.90376
SPAC26F1.06	gpm1	monomeric 2,3-bisphosphoglycerate (BPG)-dependent phosphoglycerate mutase (PGAM), Gpm1	2.72128	2.99328	3.07092	2.96658
SPAC4F10.20	grx1	glutaredoxin Grx1	2.43964	2.98105	3.0793	2.94694
SPBP19A11.02c		Schizosaccharomyces pombe specific protein, predicted GPI anchored	1.67237	2.96915	3.6273	4.14785
SPAC4A8.04	isp6	vacuolar serine protease Isp6	3.09924	2.96478	3.3235	2.89903
SPBC1652.01	stb3	transcription coregulator Stb3 (predicted)	2.57536	2.9427	2.79986	2.83558
SPAC922.04		Schizosaccharomyces specific protein	2.23971	2.92977	2.96938	3.07899
SPCC1020.03	mmt1	mitochondrial iron ion transmembrane transporter Mmt1 (predicted)	2.11292	2.89822	2.94784	3.27173
SPBC1683.01		inorganic phosphate transmembrane transporter (predicted)	1.80757	2.86405	3.20112	3.53544
SPAC110.01	ppk1	serine/threonine protein kinase Ppk1 (predicted)	2.61053	2.86197	2.82723	2.55852
SPBC2A9.02		NADH-dependent glycolaldehyde/furfural/butyraldehyde/propylaldehydealdehyde reductase (predicted)	2.58295	2.85993	3.05052	2.53112
SPBC839.06	cta3	P-type ATPase, potassium exporting Cta3	3.18352	2.83541	3.13647	2.57062
SPCC4E9.01c	rec11	meiotic cohesin complex subunit Rec11	2.26695	2.81992	2.78568	3.09265
SPBC30D10.14		dienelactone hydrolase family (predicted)	2.35976	2.81588	2.76467	2.43974
SPBC1683.06c	urh1	uridine ribohydrolase Urh1 (predicted)	2.4051	2.80314	2.84618	1.72226
SPBC14F5.04c	pgk1	phosphoglycerate kinase Pgk1	2.6188	2.79974	2.93832	2.76774
SPCC576.03c	tpx1	thioredoxin peroxidase Tpx1	2.58792	2.79458	2.73054	2.23579
SPBC215.07c	pdp2	PWWP domain protein Pdp2 (predicted)	3.21536	2.79289	2.52596	2.49426
SPAC29A4.17c		mitochondrial FUN14 family protein involved in mitophagy	2.28593	2.78737	2.79012	2.69302
SPCC11E10.01		cystathionine beta-lyase (predicted)	1.88414	2.78713	3.3382	3.92133
SPCC794.01c	gcd1	glucose dehydrogenase Gcd1	2.12256	2.78144	2.16879	1.87587
SPAC1B3.20		Schizosaccharomyces specific protein	2.84579	2.7657	2.64348	2.65421
SPAC13G7.07	arb2	argonaute binding protein 2	1.63513	2.76116	3.12017	3.35114
SPCC1322.04	fyu1	UTP-glucose-1-phosphate uridylyltransferase Fyu1	2.93575	2.7408	2.49053	1.91454
SPAC664.13		Schizosaccharomyces pombe specific protein	2.76212	2.73774	2.7119	2.82002
SPAC11D3.16c		Schizosaccharomyces specific protein	2.15145	2.71359	2.97876	2.99701
SPAC688.03c		human AMMECR1 homolog	1.96914	2.70885	2.9955	3.20613
SPBC609.01		cytoplasmic P body 3'-5'-exoribonuclease, Dis3L2-related (predicted)	2.49316	2.70658	2.56219	2.50203
SPBC12D12.09	rev7	DNA polymerase zeta Rev7 (predicted)	1.09618	2.7043	3.22874	3.48347
SPBC12C2.12c	glo1	glyoxalase I	2.09089	2.6946	2.84666	2.65126
SPAC1002.18	urg3	DUF1688 family fungal conserved protein, implicated in uracil or riboflavin metabolism	2.52215	2.6924	2.35112	1.45894
SPBC19C2.07	fba1	fructose-bisphosphate aldolase Fba1	2.63375	2.68703	2.72375	2.42978
SPBC1815.01	eno101	enolase	2.39173	2.68604	2.62949	2.21659
SPAC17D4.01	pex7	peroxin-7 (predicted)	1.44244	2.67988	3.06148	3.51365
SPAC25H1.02	jmj1	histone demethylase Jmj1 (predicted)	2.54817	2.66578	2.49748	1.90913
SPAC4H3.04c		MEMO1 family, human MEMO1 ortholog, ancient conserved protein, in some organisms this domain is present with ammecr1 which interacts with mediator complex and is implicated in transcription, implicated in signalling and localization to the plasma membrane	1.87425	2.66192	2.96	3.06691
SPAC1556.04c	cdd1	cytidine deaminase Ccd1 (predicted)	1.58075	2.65666	2.64801	1.89183
SPAC23D3.17		protease inhibitor 178 family	1.92098	2.65211	2.94312	3.26992
SPAC26H5.09c		oxidoreductase involved in NADPH regeneration (predicted)	3.03682	2.64898	2.3448	1.06086
SPBC660.05		WW domain containing conserved fungal protein	2.02363	2.64463	2.46805	1.89704
SPBC1773.02c	bcp1	thioredoxin peroxidase Bcp1	1.98855	2.64083	2.57903	2.60552
SPAC11D3.03c		aminomethyltransferase-like and DUF1989 family protein, implicated in urea metabolism	2.53384	2.63331	2.97852	1.93167
SPAC9E9.11	plr1	pyridoxal reductase Plr1	2.47917	2.62852	2.74309	2.45344
SPAC1783.06c	atg12	autophagy associated ubiquitin-like protein modifier Atg12	1.32927	2.62414	2.90389	3.10417
SPBC21B10.04c	nrf1	vacuolar transporter chaperone (VTC) complex, GTPase regulator subunit Nrf1	2.18931	2.62217	2.8372	2.86716
SPAC14C4.16	dad3	DASH complex subunit Dad3	2.94501	2.61185	2.45447	2.58757
SPAC23D3.11	ayr1	1-acyldihydroxyacetone phosphate reductase Ayr1 (predicted)	2.23895	2.60919	2.57722	2.52462
SPBC2F12.09c	atf21	transcription factor, Atf-CREB family Atf21	3.08635	2.6036
SPAC1751.01c	gti1	gluconate transmembrane transporter inducer Gti1	2.72508	2.59846	2.21703	1.70021
SPAC22A12.08c	crd1	cardiolipin synthase/ hydrolase fusion protein Crd1 (predicted)	1.89775	2.57401	2.62242	2.46244
SPBP8B7.05c	nce103	carbonic anhydrase (predicted)	2.92652	2.57091	2.76786	3.05104
SPCC338.12	pbi2	vaculoar proteinase B inhibitor Pbi2	2.39141	2.56295	2.50006	1.81676
SPBC31F10.05	mug37	conserved fungal protein		2.5568	2.21703
SPAC1F5.09c	shk2	PAK-related kinase Shk2	1.49602	2.55539	2.43383	2.00769
SPBC800.11		inosine-uridine preferring nucleoside hydrolase (predicted)	2.0939	2.55217	1.46307
SPBC12C2.04		NAD binding dehydrogenase family protein	2.26116	2.55188	2.61094	2.20757
SPAC23E2.03c	ste7	arrestin family meiotic suppressor protein Ste7	2.02801	2.54933	2.51141	2.28171
SPAC25G10.02	cce1	mitochondrial cruciform-cutting endonuclease Cce1	2.52505	2.54623	2.57587	2.30956
SPAC11D3.01c		Con-6 family conserved fungal protein		2.53655	3.2725	2.76809
SPAC1F8.07c	pdc101	pyruvate decarboxylase (predicted)	2.10212	2.52736	2.68028	2.46167
SPAC23D3.12		plasma membrane inorganic phosphate transmembrane transporter (predicted)	2.36558	2.51201	3.03322	3.02281
SPBC56F2.15	tam13	Schizosaccharomyces specific protein Tam13	2.06486	2.50797	2.76173	2.42691
SPCC1442.07c	wss2	ubiquitin/metalloprotease fusion protein Udp7	2.08665	2.5033	2.72542	2.70328
SPAC167.06c	mug143	Schizosaccharomyces specific protein Mug143	1.52495	2.49935	2.57147	2.12212
SPAC328.03	tps1	alpha,alpha-trehalose-phosphate synthase [UDP-forming]	2.45626	2.48387	2.47939	1.85746
SPCC1906.04	wtf20	wtf element Wtf20	1.14062	2.48293	3.01795	3.37358
SPAC869.09		Con-6 family conserved fungal protein	1.38699	2.47786	3.47968	2.77895
SPBC11C11.06c		Schizosaccharomyces specific protein	2.39579	2.46949	2.56491	1.84329
SPCC1322.07c	mug150	Schizosaccharomyces pombe specific protein Mug150	1.64357	2.4648	2.98901	3.50676
SPCC1450.07c	dao1	D-amino acid oxidase	2.44008	2.46207	2.56945	2.26669
SPCC63.08c	atg1	autophagy serine/threonine protein kinase Atg1	2.06265	2.45992	2.46151	2.46874
SPBC3E7.04c		Ric8 family guanine nucleotide exchange factor, human synembryn family	1.10435	2.45184	2.90954	3.08541
SPBC16D10.06	zrt1	plasma membrane ZIP zinc transmembrane transporter Zrt1	1.95903	2.44806	2.63701	3.01316
SPAC8C9.19		DUF5310 family conserved fungal membrane protein	1.87928	2.44281	2.58669	2.76136
SPAC1782.12c		ER transmembrane protein, DUF423 family protein, human TMEM256 ortholog, implicated in lipid metabolism or membrane organization	2.06922	2.43676	2.65137	2.69648
SPAC1296.04	mug65	dysferlin-like membrane trafficking protein Mug65 (predicted)	1.22153	2.43535	2.82481	2.85097
SPBC1683.12		carboxylic acid transmembrane transporter (predicted)	2.40345	2.43466	2.67374	2.53081
SPAC56F8.15		Schizosaccharomyces pombe specific protein	2.60821	2.43141	2.3272	1.93663
SPBC16A3.02c		mitochondrial CH-OH group oxidoreductase, human RTN4IP1 ortholog, implicated in mitochondrial organization or tethering	1.61746	2.43082	2.77059	2.87613
SPCC306.08c	mdh1	malate dehydrogenase Mdh1	1.95277	2.42016	2.42951	2.31468
SPBC1604.01	egt1	ergothioneine biosynthesis protein Egt1	2.60589	2.41224	2.46682	2.58104
SPAC29B12.03	spd1	ribonucleotide reductase (RNR) inhibitor	1.31971	2.41168	2.64731	2.45468
SPCC1450.13c	rib5	riboflavin synthase Rib5	1.80566	2.40202	2.68396	2.9707
SPAC31G5.09c	spk1	MAP kinase Spk1	1.57599	2.39761	2.40401	1.96035
SPAC1486.01	sod2	mitochondrial superoxide dismutase Sod2	1.63852	2.38378	2.63523	2.73959
SPAC3F10.19	spd2	ribonucleotide reductase (RNR) inhibitor family	1.82354	2.38374	2.53528	2.52321
SPAPB8E5.03	mae1	plasma membrane malate/succinate:proton symporter Mae1	1.77997	2.37262	2.36341	2.53189
SPAC18G6.01c		chalcone related protein family	1.81571	2.36621	2.34103	2.23469
SPAC3H1.06c		transmembrane transporter (predicted)	1.79664	2.36432	2.50664	1.79609
SPBC1718.02	hop1	linear element associated protein Hop1	2.07455	2.36203	2.12819
SPAC3C7.14c	obr1	NAD(P)H dehydrogenase (quinone) (predicted)	2.62239	2.35873	3.11676	2.09802
SPBPB21E7.11		Schizosaccharomyces pombe specific protein		2.35815	3.57045	2.93084
SPAC521.04c	sst1	ER membrane calcium permease (predicted)	2.38082	2.35811	2.38431	2.45971
SPAC6B12.08	mug185	DNAJ domain protein Mug185 (predicted)	2.17631	2.35713	2.41563	2.48266
SPCC74.09	mug24	RNA-binding protein, rrm type	1.5777	2.3474	2.36383	2.5397
SPBC19C7.11		plasma membrane ClC chloride channel (predicted)	2.14018	2.32561	2.29611	2.28834
SPAC56F8.16	esc1	transcription factor Esc1 (predicted)	1.86889	2.31365	2.46629	2.2367
SPAC222.18		Srp1 family splicing factor (predicted)	1.74228	2.3107	2.53028	2.81568
SPAC11D3.09		agmatinase (predicted)	2.50143	2.30387	1.98857	1.54297
SPAC26F1.04c	etr1	enoyl-[acyl-carrier protein] reductase (predicted)	2.07199	2.29492	2.34129	1.67572
SPACUNK4.17		NAD binding dehydrogenase family protein, human DHDH ortholog, unknown biological role, implicated in carbohydrate metabolic process	1.41393	2.27865	2.22232
SPCC4G3.08	psk1	ribosomal protein S6 kinase Psk1	1.80774	2.27728	2.38513	2.59261
SPAC3G6.05		mitochondrial Mpv17/PMP22 family protein 1 (predicted)	2.20557	2.27138	2.29454	2.13378
SPBC2D10.05	exg3	cell wall glucan 1,3-beta-glucosidase Exg3	1.74643	2.27121	2.50547	2.68001
SPBC14F5.13c	pho8	vacuolar membrane alkaline phosphatase (predicted)	2.04992	2.25959	2.40912	2.32842
SPCC965.07c	gst2	glutathione S-transferase Gst2	1.59208	2.25079	2.815	2.1404
SPAC29B12.13		S-(hydroxymethyl)glutathione synthase activity (predicted)	1.93197	2.24056	2.58718	2.9503
SPCC736.09c	tfx1	TRAX	1.72229	2.2382	2.25325	2.21295
SPAC4F8.07c	hxk2	hexokinase 2	2.43751	2.21997	2.1891	2.27049
SPAC513.07		flavonol reductase/cinnamoyl-CoA reductase family	1.77968	2.21527	2.39247	2.6646
SPCC663.17	wtf15	wtf element Wtf15	1.2379	2.21517	2.62898	2.5243
SPBC651.05c	dot2	ESCRT II complex subunit Dot2	1.65731	2.21495	2.24683	1.91902
SPCC1235.01		Schizosaccharomyces specific protein	1.69531	2.20711	2.51816	3.15736
SPAC222.17		conserved fungal protein	1.33389	2.20546	2.22238	1.89377
SPCC1281.04	akr7	pyridoxal reductase (predicted)	1.55054	2.19222	2.34765	2.20883
SPCC1020.10	oca2	serine/threonine protein kinase Oca2	1.98346	2.17707	2.14405	2.07653
SPAC22E12.03c	sdj1	glyoxylase III sdj1	1.81353	2.17343	2.27114	1.84685
SPAC29B12.14c		plasma membrane purine transmembrane transporter (predicted)		2.17248	1.66338	1.54298
SPCC24B10.14c	xlf1	XRCC4-like nonhomologous end joining factor, Cernunnon Xlf1/Nej1	1.47891	2.16297	2.14854	2.31292
SPCC830.02	wtf24	pseudogene wtf element Wtf24	1.04731	2.16148	2.6258	2.79351
SPCC1020.07		pseudouridine-5'-phosphatase (predicted)	1.34736	2.15706	2.51482	2.56455
SPAC6G10.12c	ace2	transcription factor Ace2	2.77853	2.15613	1.61174
SPAC31G5.12c	maf1	repressor of RNA polymerase III Maf1	1.80227	2.15136	2.01466	1.83135
SPBC27.03	meu25	Schizosaccharomyces specific protein Meu25	2.69935	2.14676	1.42301
SPBC17A3.03c		phosphoprotein phosphatase (predicted)	1.79617	2.14448	2.26305	2.54942
SPACUNK4.15		2',3'-cyclic-nucleotide 3'-phosphodiesterase (predicted)	2.05709	2.14013	2.2651	1.91763
SPCC16A11.15c		Schizosaccharomyces specific protein	1.29014	2.1338	2.62377	1.92887
SPBC25B2.02c	mam1	M-factor transmembrane transporter Mam1	1.47818	2.12206	2.18888	1.57481
SPAC26F1.11		dubious		2.12144	2.64683	2.58732
SPAC9G1.09	sid1	PAK-related GC kinase Sid1	2.54069	2.12123	2.02397	2.17944
SPBC19C2.06c	mug124	Schizosaccharomyces pombe specific protein	2.07026	2.12119	1.95922	1.48404
SPAC11D3.13	hsp3104	ThiJ domain protein, implicated in cellular detoxification	2.82284	2.12024	2.21367	1.83725
SPAC25B8.13c	isp7	2-OG-Fe(II) oxygenase superfamily protein	1.41866	2.11921	2.3012	1.5127
SPAPYUG7.06	sdu1	PPPDE peptidase family deubiquitinase/desumoylase Sdu1 (predicted)	1.86579	2.11802	2.23144	2.28472
SPAC27F1.05c		aminotransferase class-III, unknown specificty	1.36929	2.11421	1.93435	1.43332
SPBC19F5.01c	puc1	cyclin Puc1	1.33456	2.11389	2.20357	2.17843
SPBP35G2.12	ysa1	ADP-ribose diphosphatase, NudF subfamily Ysa1 (predicted)	1.81041	2.10945	2.1795	2.11328
SPCP31B10.06	tcb2	tricalbin, C2 domain protein (phospholipid binding) ER-plasma membrane tethering protein Tcb2 (predicted)	2.28681	2.10886	2.27549	1.59385
SPAC6C3.04	cit1	citrate synthase Cit1	1.96103	2.10259	2.17753	2.06852
SPBC215.04	git11	heterotrimeric G protein gamma subunit Git11	1.56016	2.10098	2.08686	2.08281
SPBC3E7.02c	hsp16	heat shock protein Hsp16		2.09984	1.79957	2.19819
SPCC417.02	dad5	DASH complex subunit Dad5	2.18043	2.09834	2.23529	2.19078
SPCC70.04c		Schizosaccharomyces pombe specific protein		2.09553	2.36571	2.4635
SPAC23D3.14c	aah2	alpha-amylase homolog Aah2 (predicted)	1.97408	2.09132	2.14279	2.09823
SPAC227.16c	psf3	GINS complex subunit Psf3	1.8467	2.09033	2.26064	2.29153
SPAC227.04	atg10	Atg12 conjugating enzyme Atg10	1.6995	2.08879	2.17003	2.19935
SPAC3C7.13c		glucose-6-phosphate 1-dehydrogenase (predicted)	1.53262	2.0856	2.17766	2.19239
SPAC6G10.03c	cld1	mitochondrial cardiolipin-specific phospholipase Cld1 (predicted)	1.64201	2.07912	2.31952	2.41071
SPBPB2B2.10c	gal7	galactose-1-phosphate uridylyltransferase Gal7	2.27703	2.07268	1.90561	1.32158
SPBC365.12c	ish1	nuclear envelope LEA domain protein Ish1	2.02964	2.07166	2.34667	1.86532
SPBC530.11c		transcription factor, zf-fungal binuclear cluster type (predicted)	1.8544	2.0687	1.9242	2.02569
SPAP19A11.05c	mrp7	mitochondrial ribosomal protein subunit L27 (predicted)	1.77929	2.05574	2.16974	2.25578
SPAC14C4.03	mek1	Cds1/Rad53/Chk2 family protein kinase Mek1		2.0519	2.44485	2.42229
SPBC18E5.10		mitochondrial iron-sulfur cluster protein (predicted)	1.61342	2.03663	2.0287	2.23043
SPBC29A10.09c	tri1	triman, ribonuclease involved in priRNA formation Tri1		2.03037	2.25974	2.25341
SPCC569.03		mug2/mug135/meu2 family	1.04055	2.02741	2.58511	2.77475
SPAC7D4.05		HAD superfamily hydrolase, unknown role	1.46356	2.02522	2.06974	2.1622
SPAC1565.02c		Rho-type GTPase activating protein, with CRAL-TRIO_domain (predicted)	1.91392	2.02461	1.89917	1.92298
SPBP8B7.28c	stc1	CLRC ubiquitin ligase complex subunit, LIM-like Stc1	1.64689	2.02305	2.11782	1.84624
SPCC18.09c	hnt3	aprataxin Hnt3		2.01353	2.78516	3.37899
SPAC4F10.17		conserved fungal protein	1.03267	2.01158	2.18686	1.88892
SPBC17D11.03c		carboxymuconolactone decarboxylase-like protein	1.73197	2.00404	2.07907	2.25467
SPBC56F2.06	mug147	Schizosaccharomyces specific protein Mug147	1.64668	2.00018	2.11146	1.49493
SPAC2F3.05c		xylose and arabinose reductase (predicted)	1.44116	1.99806	2.06249	1.87885
SPCC297.04c	set7	histone lysine methyltransferase Set7 (predicted)		1.99336	2.72193	2.78471
SPAC26H5.02c	mgs1	DNA replication ATPase Mgs1 (predicted)	2.05839	1.98653	2.04594	2.24127
SPBC1604.03c		conserved fungal protein, implicated in vesicle trafficking or lipid metabolism	1.88156	1.9798	1.97506	1.91745
SPCC1322.08	srk1	MAPK-activated protein kinase Srk1	1.87735	1.97829	2.02796	1.32037
SPAC13G6.05c	trs33	TRAPP complex subunit Trs33 (predicted)	1.6451	1.97498	2.13385	2.16901
SPAC869.10c	put4	plasma membrane proline specific permease Put4 (predicted)	2.35622	1.97467	2.04759	1.03277
SPBC19F8.04c	lcl3	mitochondrial nuclease Lcl3, implicated in DNA repair (predicted)	1.42234	1.9712	1.98722	1.84993
SPBC8E4.04		alditol NADP+ 1-oxidoreductase activity (predicted)	1.67614	1.96168	2.00433	2.23666
SPAC6C3.08	nas6	proteasome assembly chaperone, gankyrin	1.70466	1.95985	2.08713	1.97545
SPBC725.05c	npp1	nucleotide pyrophosphatase Npp1 (predicted)	1.59891	1.95733	2.08494	2.12866
SPAC17A2.07c		Schizosaccharomyces specific protein	1.51668	1.95516	2.2081	2.64797
SPAC22H10.10	alp21	tubulin specific chaperone cofactor E		1.95514	2.38498	2.77562
SPCC1393.07c	mug4	Schizosaccharomyces specific protein, DNAJ domain	1.23461	1.95405	1.96952	2.19767
SPCC1020.01c	pma2	P-type proton ATPase, P3-type Pma2	1.85641	1.95095	1.56444	1.43975
SPBC16G5.09	kex1	Golgi serine carboxypeptidase (predicted)	1.91302	1.95032	1.91829	1.96149
SPCC24B10.21	tpi1	triosephosphate isomerase	1.82951	1.93662	1.90869	1.98976
SPAC589.07c	atg1801	autophagy associated WD repeat protein Atg18a	1.3668	1.93253	2.06136	2.01734
SPBC337.12	red5	NURS complex subunit Red5		1.93198	2.54466	2.81279
SPCC569.05c		plasma membrane spermidine family transmembrane transporter (predicted)	2.20331	1.93054	2.19896	1.90753
SPAC824.07	glo2	glyoxalase II	1.48228	1.92913	1.99995	1.94934
SPBC1105.11c	hht3	histone H3 h3.3	1.56226	1.92665	2.30768	2.60557
SPBC21B10.08c		antibiotic biosynthesis monooxygenase-like domain (predicted)	1.28922	1.92553	1.94344	1.96414
SPAC3A11.03	efm3	elongation factor EF2 methyltransferase Efm3 (predicted)		1.92211	2.32146	2.1889
SPCC1322.14c	vtc4	vacuolar transporter chaperone (VTC) complex subunit (predicted)	1.47754	1.92153	2.16421	2.18073
SPBC2D10.06	rep1	MBF transcription factor activator Rep1	1.20662	1.91948	2.07105	1.93521
SPCC1795.05c	ura6	uridylate kinase Ura6	1.79182	1.91806	2.0543	1.83261
SPAC16E8.03	gna1	glucosamine-phosphate N-acetyltransferase (predicted)	1.37	1.91795	2.27445	2.34559
SPAC4F10.02	aap1	aspartyl metalloaminopeptidase Aap1	1.57445	1.91234	1.9793	2.03133
SPAPB2B4.06		acyl-coenzyme A thioesterase	1.19167	1.9088	1.8968	1.79902
SPAC30D11.01c	gto2	alpha-glucosidase (predicted)	1.78326	1.90506	1.57073	1.53091
SPAC5D6.09c	mug86	plasma membrane acetate transmembrane transporter (predicted)	1.68678	1.90458	1.87002	1.79646
SPBC3H7.08c		mitochondrial conserved fungal membrane protein		1.90406	3.05329	3.7226
SPAC1556.06	meu1	Schizosaccharomyces specific protein	1.21184	1.89449	1.9559	2.08616
SPBC21H7.03c		multiple inositol polyphosphate phosphatase (predicted)	1.79804	1.8943	1.7732	1.65001
SPAC24C9.08	cps1	vacuolar carboxypeptidase (predicted)	1.84184	1.88486	1.99748	1.84998
SPBC32F12.03c	gpx1	glutathione peroxidase Gpx1	1.76611	1.8823	1.90979	1.23424
SPAPB18E9.05c		Schizosaccharomyces pombe specific protein	1.0181	1.8813	1.97998	1.78049
SPBC36B7.06c	mug20	Schizosaccharomyces specific protein Mug20		1.87758	1.64552	1.1749
SPAC24H6.08		Schizosaccharomyces specific protein	1.85352	1.87649	2.11085	2.26129
SPCC1183.10	wtf10	wtf element Wtf10	1.13955	1.87519	2.01083	2.10793
SPBC428.05c	arg12	argininosuccinate synthase Arg12	1.99093	1.87503	2.02793	1.92163
SPCC965.14c		cytosine deaminase (predicted)	2.53604	1.87435	1.42368	1.35439
SPCC1281.06c	ole1	acyl-coA desaturase (predicted)	1.6196	1.87384	2.07054	1.86862
SPCC1442.01	ste6	guanyl-nucleotide exchange factor Ste6	1.09076	1.87381	2.17707	1.6381
SPBC409.10	ade7	phosphoribosylamidoimidazolesuccinocarboxamide synthase, SAICAR synthetase, Ade7	2.12744	1.85838	1.97585	2.06793
SPBC29A10.14	rec8	meiotic cohesin complex subunit Rec8	1.05406	1.85765	2.18427	2.15467
SPBC21C3.10c	rib7	5-amino-6-(5-phosphoribosylamino) uracil reductase Rib7 (predicted)	1.0354	1.85151	1.92155	2.00566
SPAC57A7.15c		Schizosaccharomyces specific protein	1.28874	1.8489	1.86972	1.56736
SPBC1347.07	rex2	RNA exonuclease (predicted)	1.23754	1.84513	2.11101	2.20491
SPAC24C9.16c	cox8	cytochrome c oxidase subunit VIII (predicted)	1.38277	1.84338	2.13102	2.33428
SPBC1709.16c		aromatic ring-opening dioxygenase (predicted)	1.62756	1.8381	1.97599	2.01968
SPBC14C8.11c		Schizosaccharomyces pombe specific protein	1.37946	1.82909	1.75027	1.92465
SPCC70.07c	tmp1	thymidylate kinase Tmp1	1.66598	1.82822	1.86993	1.81063
SPAC328.08c	tbc1	tubulin specific chaperone cofactor C, GTPase activating protein Tbc1 (predicted)	1.67875	1.82668	2.06484	2.174
SPBC29A3.21		Schizosaccharomyces pombe specific protein	1.07567	1.82243	1.76722	1.77182
SPCC1739.15	wtf21	wtf element Wtf21		1.81659	2.21777	2.12434
SPCC191.11	inv1	external invertase, beta-fructofuranosidase Inv1	2.14348	1.81523	1.61206
SPCC16A11.08	atg20	autophagy associated PX/BAR domain sorting nexin Atg20	1.45184	1.81409	2.02531	1.89883
SPBC13E7.04	atp16	F1-FO ATP synthase delta subunit (predicted)	1.14062	1.81319	1.9599	1.91854
SPCC1827.07c		SPX/EXS domain protein (predicted)	1.85655	1.81215	1.98006	2.20462
SPAC17C9.16c	mfs1	plasma membrane spermidine transmembrane transporter Mfs1 (predicted)		1.81088	2.01017	2.21087
SPAC1039.06		D-serine ammonia-lyase activity (predicted)	2.01598	1.80992	1.68509	1.38855
SPAC8C9.17c	spc34	DASH complex subunit Spc34	1.68245	1.80974	1.6891	1.39961
SPAC29A4.11	rga3	RhoGAP, GTPase activating protein Rga3	1.94708	1.80733	1.74016	1.44307
SPAC16A10.06c	nse2	Smc5-6 complex non-SMC SUMO ligase subunit Nse2		1.79917	1.97542	2.04829
SPBC216.03		NADP binding superfamily conserved fungal protein	1.40955	1.78751	1.89827	1.85009
SPAC3C7.05c	mug191	alpha-1,6- mannanase (predicted)	1.25429	1.78014	1.87804	2.14664
SPAC4H3.10c	pyk1	pyruvate kinase	1.29843	1.77987	1.97229	2.04715
SPAC18G6.12c		ThiJ domain protein (predicted)	1.37845	1.77791	1.87762	2.19228
SPAC23C4.13	bet1	SNARE Bet1 (predicted)	1.82712	1.7765	1.83128	1.71996
SPBC19C7.10	bqt4	bouquet formation protein Bqt4	1.29961	1.77534	1.99834	1.96109
SPCPB16A4.07		Schizosaccharomyces specific protein	1.82912	1.77011	1.7914
SPBP8B7.24c	atg8	autophagy associated protein Atg8	1.28588	1.7661	1.92474	1.67693
SPCC622.21	wtf12	wtf element Wtf12		1.76293	2.18096	2.29214
SPACUNK4.16c	tps3	alpha,alpha-trehalose-phosphate synthase (predicted)	1.58191	1.75922	1.81466	1.45356
SPAC19G12.04	dal1	ureidoglycolate hydrolase (predicted)		1.75403	1.07365	1.00479
SPAC23C4.04c		Schizosaccharomyces pombe specific protein		1.75272	2.17832	2.5472
SPAC1F12.10c		NADPH-hemoprotein reductase (predicted)	1.32496	1.75238	1.954	2.24826
SPAC6B12.04c		2-aminoadipate transaminase/kynurenine-oxoglutarate transaminase (predicted)	1.71474	1.7523	1.76869	1.7911
SPBC17G9.13c		mitochondrial conserved fungal protein	1.59837	1.7502	1.81496	1.86674
SPBC21B10.14	ymr31	mitochondrial ribosomal protein Ymr1 (predicted)	1.48707	1.74633	1.96745	2.23025
SPBC36.11		Schizosaccharomyces specific protein	1.22528	1.73617	1.87775	2.20592
SPAC4F10.03c	trm7	tRNA 2'-O-ribose methyltransferase Trm7 (predicted)		1.73078	2.47008	3.05424
SPCC1393.13		metal-dependent phosphatase involved in cellular detoxification/metabolite repair	1.97131	1.72795	1.34854	1.18914
SPAC2E12.02	hsf1	transcription factor Hsf1	1.45701	1.72793	1.97623	2.06191
SPBC1703.08c		5-formyltetrahydrofolate cyclo-ligase (predicted)	1.49518	1.72698	1.90365	1.77417
SPBC1289.11	spf38	U5 snRNP complex subunit Spf38	1.3406	1.72578	1.96379	2.2609
SPBP16F5.08c	fmo1	ER flavin-containing N,N-dimethylaniline monooxygenase activity Fmo1 (predicted)	1.75213	1.71823	1.80216	1.92919
SPAC4G8.12c	smp3	alpha-1,2-mannosyltransferase Smp3 (predicted)	1.06347	1.70861	1.85273	2.01045
SPAC821.08c	slp1	substrate-specific mitotic metaphase/anaphase APC coactivator Slp1	2.78869	1.69243	1.16776
SPAC1782.07	qcr8	ubiquinol-cytochrome-c reductase complex subunit 7	1.11155	1.68812	1.84498	1.94128
SPCPB1C11.01	amt1	plasma membrane ammonium transmembrane transporter Amt1	1.51073	1.68736	1.93796	1.99864
SPAC3H1.11	hsr1	transcription factor Hsr1		1.68464	1.78777	1.61593
SPBC2F12.17	cox7	cytochrome c oxidase subunit VII Cox7 (predicted)		1.67806	1.77475	1.82598
SPAC15E1.02c		DUF1761 family protein		1.67718	1.98863	2.12803
SPAC1834.07	klp3	kinesin-like protein Klp3		1.67241	2.03958	2.26887
SPBP4H10.10	rbd3	mitochondrial rhomboid family protease	1.48695	1.66879	1.60606	1.29351
SPAC11D3.18c		carboxylic acid transmembrane transporter (predicted)	1.80291	1.6642	1.83009	1.54522
SPAC1B3.17	clr2	chromatin silencing protein Clr2	2.5831	1.66335	1.51223	1.07195
SPBC146.02		Schizosaccharomyces specific protein		1.65137	1.71776	1.63333
SPBC4F6.15c	swi10	DNA repair endonuclease non-catalytic subunit Swi10	1.15478	1.65055	1.68159	1.75336
SPAC1A6.04c	plb1	phospholipase B homolog Plb1	1.70555	1.64795	1.68563	1.45945
SPBC16D10.08c	hsp104	heat shock protein Hsp104	1.26203	1.64753	1.50915
SPBPB2B2.13	gal1	galactokinase Gal1	2.6998	1.64295	1.1286
SPAP11E10.02c	mam3	cell surface adhesion protein for conjugation Mam3	1.01017	1.64199	1.61928
SPCPJ732.02c	xks1	xylulose kinase Xks1 (predicted)	1.35576	1.64131	1.88744	2.01865
SPCC132.04c	gdh2	NAD-dependent glutamate dehydrogenase Gdh2	2.04558	1.64008	1.58394	1.30398
SPAC3H1.14	gid4	GID complex subunit Gid4 (predicted)	1.23238	1.63865	1.71094	1.89657
SPAC694.03		nicotinamide-nucleotide adenylyltransferase		1.63852	1.7486	1.97894
SPCC1739.11c	cdc11	SIN component scaffold protein, centriolin ortholog Cdc11	2.02753	1.6351	1.37119	1.29569
SPAPB2B4.01c	gpi12	pig-L, N-acetylglucosaminylphosphatidyl inositoldeacetylase (predicted)	1.56906	1.63364	1.73628	1.59829
SPBC83.13	yhm2	mitochondrial tricarboxylic acid transmembrane transporter Yhm2 (predicted)	1.30508	1.63316	1.81291	2.02697
SPBC16G5.02c	rbk1	ribokinase Rbk1 (predicted)	1.80179	1.6322	1.66421	1.2982
SPCC1442.16c	zta1	NADPH quinone oxidoreductase/ARE-binding protein (predicted)	1.66312	1.62811	1.6838	1.71026
SPAC11D3.11c		zn(2)-C6 fungal-type DNA-binding transcription factor, truncated	1.64167	1.62692	1.73455	1.63572
SPAC56E4.02c	alg13	N-acetylglucosaminyldiphosphodolichol N-acetylglucosaminyltransferase Alg13 (predicted)		1.62638	1.6457	1.63035
SPAPB21F2.03	slx9	ribosome biogenesis protein Slx9 (predicted)		1.62426	1.93131	2.24942
SPAC13D6.01	pof14	F-box protein Pof14	1.29643	1.62173	1.61332	1.34181
SPBC530.04	mod5	Tea1 anchoring protein Mod5	1.59489	1.62159	1.49614	1.50227
SPBC8D2.15	lip5	mitochondrial lipoic acid synthetase Lip5 (predicted)	1.85843	1.61623	1.52315	1.65605
SPAC3F10.10c	map3	pheromone M-factor receptor Map3	1.49028	1.61609	1.2794	1.32414
SPAC806.07	ndk1	nucleoside diphosphate kinase Ndk1	1.21958	1.61268	1.53756	1.69303
SPBP4H10.12		protein with a role in ER insertion of tail-anchored membrane proteins (predicted)	1.15295	1.61073	1.73254	1.83373
SPBC1703.11	opa3	outer mitochondrial membrane lipid metabolism regulator Opa3	1.37773	1.61019	1.61528	1.83998
SPBC530.10c	anc1	mitochondrial carrier, ATP:ADP antiporter Anc1	1.27442	1.60884	1.66255	1.26651
SPAC644.05c	dut1	deoxyuridine 5'-triphosphate nucleotidohydrolase (predicted)	1.92681	1.60716	1.36452
SPCC970.01	rad16	DNA repair endonuclease XPF		1.60675	2.00574	2.38625
SPBC3B8.10c	nem1	Nem1-Spo7 phosphatase complex catalytic subunit Nem1 (predicted)	1.68203	1.60454	1.48786	1.4021
SPAC1635.01		mitochondrial outer membrane voltage-dependent anion-selective channel (predicted)	1.07881	1.60397	1.62746	1.5548
SPAC1F3.09	mug161	CwfJ family protein, splicing factor (predicted)	1.85464	1.59939	1.8042	1.42626
SPCC330.04c	mug135	mug2/mug135/meu2 family, with repeat expansion	1.83327	1.59862	1.63674	2.11923
SPAC1B3.07c	vps28	ESCRT I complex subunit Vps28		1.59078	1.856	1.73478
SPBC1677.02	dpm3	dolichol-phosphate mannosyltransferase subunit 3	1.15703	1.58861	1.85436	2.77997
SPAC5H10.01	dgc1	mitochondrial D-glutamate cyclase Dgc1 (predicted)	1.79013	1.58383	1.7386	1.68202
SPCC5E4.05c	mgl1	mitochondrial acylglycerol lipase Mgl1 (predicted)	1.39422	1.58259	1.63645	1.52554
SPAC1296.06	tah18	CIA machinery NADPH-dependent diflavin oxidoreductase Tah18 (predicted)	1.62529	1.58172	1.62386	1.601
SPBC25H2.16c	gga22	Golgi localized Arf binding gamma-adaptin ortholog Gga22		1.58001	1.97506	2.42739
SPCC622.02		Schizosaccharomyces pombe specific protein	1.03318	1.57727	1.73424	2.17772
SPBC17D1.17	tam11	Schizosaccharomyces specific protein Tam11	1.93194	1.57594	1.46827	1.15521
SPBC713.05	wdr83	WD repeat protein, human MAPK organizer 1 (MORG1) family Wdr83 (predicted)	1.34393	1.57581	1.5771	1.69573
SPBC577.14c	spa1	ornithine decarboxylase antizyme with +1 programmed ribosomal frameshift Spa1	1.1483	1.5754	1.56744	1.62587
SPAC17C9.08	pnu1	mitochondrial endodeoxyribonuclease Pnu1	1.40047	1.57118	1.60991	1.69324
SPAC15A10.12c	tca17	TRAPP complex subunit 2-like Tca17 (predicted)	1.16657	1.57104	1.4422	1.26626
SPBC29A3.13	pdp1	PWWP domain protein Pdp1	1.07549	1.56833	1.64281	1.52972
SPAC1F7.05	cdc22	ribonucleoside reductase large subunit Cdc22	2.43208	1.56795	1.44869	1.1338
SPCC1450.06c	grx3	CIA machinery monothiol glutaredoxin Grx3	1.00844	1.56727	1.64039	1.75377
SPAPB24D3.04c	mag1	DNA-3-methyladenine glycosylase Mag1	1.15275	1.56569	1.62912	1.3989
SPCC965.06	osr2	potassium channel, beta subunit, aldo-keto reductase (predicted)	1.66823	1.5624	1.50282
SPCC24B10.02c		NAD/NADH kinase	1.07497	1.56218	1.76678	1.64329
SPCC24B10.03		Schizosaccharomyces specific protein		1.56147	2.00905	2.11437
SPCC794.03		amino acid permease (predicted)		1.55803	2.37582	2.56937
SPBC776.05	gpc1	glycerophosphocholine acyltransferase (GPCAT) Gpc1 (predicted)	1.28223	1.55755	1.51138	1.49974
SPCC285.04		transthyretin/hydroxyisourate hydrolase (predicted)		1.55749	1.41879	1.63358
SPBC26H8.05c	ppe2	serine/threonine protein phosphatase, PP4 complex subunit Ppe2	1.11126	1.55708	1.78156	1.71796
SPBC2D10.15c	pth1	mitochondrial peptidyl-tRNA hydrolase Pth1 (predicted)		1.55133	2.08693	2.38597
SPAC29B12.12	hot13	helper of TIM Hot13 (predicted)		1.55001	1.56261
SPCC1840.06	atp5	F1-FO ATP synthase delta subunit (predicted)	1.13006	1.54471	1.54584	1.51136
SPBC83.12		Schizosaccharomyces pombe specific protein		1.5446	2.27949	2.20285
SPBC577.11		DUF3074 family protein, implicated in vesicle trafficking or lipid metabolism	1.14979	1.54458	1.75683	1.89368
SPAC1805.16c		purine nucleoside phosphorylase (predicted)		1.543	1.04183
SPAC23H4.06	gln1	glutamate-ammonia ligase Gln1	1.7787	1.54124	1.60889	1.49496
SPAC4C5.01	pud1	pseudouridine-5'-phosphatase (predicted)		1.53678	1.98392	2.18393
SPBC685.03		Schizosaccharomyces specific protein	1.17975	1.52904	1.56241	1.41286
SPCC70.08c		methyltransferase (predicted)	2.7878	1.52746	2.09306	2.09712
SPCC663.18		GTPAse interacting protein involved in vesicle tethering at the Golgi		1.52695	1.69916	1.7414
SPBC4C3.12	41882	forkhead transcription factor Sep1	1.14566	1.5225	1.49352	1.4745
SPAC1399.06		Schizosaccharomyces pombe specific protein	1.70435	1.51898	1.20063
SPCC1620.13		phosphoglycerate mutase/6-phosphofructo-2-kinase family (predicted)	1.06611	1.51513	1.45965	1.53018
SPAC12B10.13	gid8	GID complex subunit Gid8 (predicted)	1.19182	1.50577	1.58387	1.60047
SPAPB1A10.13		Schizosaccharomyces specific protein	1.80407	1.5053	1.42326	1.46418
SPCC777.11	gta3	mitochondrial glutamyl-tRNA amidotransferase complex subunit Gta3 (predicted)	1.3754	1.50528	1.41989	1.27127
SPAC821.04c	cid13	poly(A) polymerase Cid13	1.52208	1.50471	1.47505	1.43352
SPAC17A2.05	osm1	fumarate reductase Osm1 (predicted)	1.46007	1.50262	1.44322	1.41445
SPAC1002.07c		spermidine/spermine N1-acetyltransferase (predicted)	1.04806	1.4994	1.78518	2.06845
SPCC4B3.05c	hem12	uroporphyrinogen decarboxylase Hem12 (predicted)	1.52473	1.49901	1.5706	1.66553
SPAC323.07c		MatE family transmembrane transporter (predicted)	1.62746	1.4942	1.50324	1.65591
SPBC1348.12		transcription factor (predicted)		1.49406	1.72787	1.31838
SPBC27B12.01c	mmm1	ERMES complex subunit Mmm1 (predicted)	1.11641	1.49261	1.53114	1.56026
SPCC663.09c		short chain dehydrogenase, unknown specificity (predicted)	1.75921	1.48976	1.22984	1.22355
SPAC9E9.05	bsp1	synaptojanin to cortical actin cytoskeletal adaptor Bsp1 (predicted)	1.36295	1.48725	1.48449	1.4713
SPAC31G5.15	psd3	phosphatidylserine decarboxylase Psd3		1.48679	1.51008	1.46372
SPBC1271.14		acetyl-CoA:L-glutamate N-acetyltransferase (predicted)	1.87057	1.48239	1.24462
SPAC4G9.19		DNAJ domain protein DNAJB family (predicted)		1.48222	1.73422	1.83034
SPCC126.09	zip2	vacuolar zinc exporter (predicted)		1.4816	1.7276	1.87532
SPCC330.21	new25	Schizosaccharomyces specific SAP domain containing protein		1.4789	1.84132	1.94178
SPBC25H2.08c	mrs2	mitochondrial magnesium ion transmembrane transporter Mrs2 (predicted)	1.13582	1.46829	1.76947	1.88105
SPAC22H10.08		DUF2009 family protein, conserved in yeast and apicomplexa	1.54094	1.46452	1.44547	1.35928
SPCC285.06c	wtf17	wtf element Wtf17		1.4627	2.04216	2.33583
SPAC637.03		DUF1774 family multi-spanning conserved fungal membrane protein	1.16304	1.46113	1.70039	1.26455
SPBC1778.03c		NADH pyrophosphatase (predicted)	1.4752	1.45492	1.5066	1.5788
SPBC29A10.02	spo5	meiotic RNA-binding protein 1		1.45436	1.67623	2.29842
SPAC13F5.03c	gld1	mitochondrial glycerol dehydrogenase Gld1	1.86181	1.45282	1.23241
SPAC7D4.07c	trx1	cytosolic thioredoxin Trx1	1.66994	1.45234	1.42003	1.36395
SPAC3A12.02		mitochondrial inorganic diphosphatase (predicted)		1.45192	1.36537	1.29359
SPAC25H1.06	pcf3	CAF assembly factor (CAF-1) complex subunit C, Pcf3	1.46851	1.45036	1.43915	1.37662
SPAC6B12.13		protein phosphatase type I regulatory subunit (predicted)	1.0476	1.44968	1.40363	1.29618
SPAC3A11.06	mvp1	sorting nexin Mvp1 (predicted)		1.44935	1.59783	1.56448
SPBC713.07c		vacuolar polyphosphatase (predicted)	1.60658	1.44564	1.53268	1.28428
SPAC23H3.04		conserved fungal multispanning membrane protein		1.44337	1.47856	1.61808
SPCC1620.05	bet4	Rab geranylgeranyltransferase alpha subunit Bet4 (predicted)		1.43712	1.54606	1.59989
SPAC5D6.02c	mug165	Clr6 histone deacetylase complex subunit Mug165	1.07693	1.43457	1.3958	1.37155
SPAC25B8.14	mal2	kinetochore protein, CENP-O ortholog Mal2		1.43451	1.24408
SPBC14C8.07c	cdc18	MCM loader	1.89865	1.43302	1.27549
SPCC736.05	wtf7	wtf element Wtf7		1.43099	1.42855	1.46547
SPAPB24D3.02c		amino acid permease, unknown 3 (predicted)	1.46995	1.43074	1.3973	1.28176
SPAC22H12.03		mitochondrial hydrolase (predicted)	1.21599	1.4292	1.35781	1.34069
SPBC29A3.08	pof4	elongin-A, F-box protein Pof4 (predicted)		1.42812	1.61358	1.88966
SPBC1711.12	ppp16	serine-type peptidase activity	1.65834	1.4265	1.36599	1.07998
SPCC569.06		Schizosaccharomyces specific multicopy membrane protein family 1	1.23809	1.42457	1.64863	1.80141
SPCC1020.06c	tal1	transaldolase	1.46441	1.42445	1.42149	1.19837
SPBC1D7.02c	scr1	transcription factor Scr1		1.42122	1.51807	1.38252
SPAC3G9.04	ssu72	protein phosphatase Ssu72	1.35531	1.42031	1.76323	2.06546
SPAC15E1.05c	ect1	ethanolamine-phosphate cytidylyltransferase (predicted)	1.17999	1.41875	1.45391	1.60441
SPAC23H3.13c	gpa2	heterotrimeric G protein alpha-2 subunit Gpa2	1.68895	1.41662	1.24582
SPAC11E3.06	map1	MADS-box transcription factor Map1		1.4154	1.5061	1.17901
SPBP35G2.11c	nbr1	cargo receptor for selective autophagy pathway	1.13895	1.4141	1.40409	1.18144
SPAC6G9.01c		DUF1764 family conserved eukaryotic protein, fungi, plants, apicomplexa		1.41141	1.90468	2.24975
SPBPB7E8.02		PSP1 family protein	1.3539	1.41083	1.18141
SPBP19A11.01	gcv3	glycine decarboxylase complex subunit H (predicted)	1.74366	1.41003	1.21125	1.30703
SPAC637.13c	slm1	cytoskeletal signaling protein Slm1 (predicted)	1.84807	1.40898	1.39463	1.24216
SPAC21E11.04	aca1	L-azetidine-2-carboxylic acid acetyltransferase Aca1	2.08152	1.40566	1.62409	1.68901
SPAC14C4.11	vtc2	vacuolar transporter chaperone (VTC) complex polyphosphate synthetase subunit Vtc2/3 (predicted)	1.34671	1.40454	1.48552	1.48812
SPBC2G2.13c	dcd1	deoxycytidylate deaminase (predicted)		1.40425	1.59815	1.66242
SPAC11G7.03	idh1	isocitrate dehydrogenase (NAD+) subunit 1 Idh1	1.32737	1.39625	1.29458	1.35681
SPBC21D10.06c	map4	cell surface adhesion protein for conjugation Map4	1.3854	1.39506	1.16354	1.03182
SPAC1F12.08	cab4	cytidylyltransferase (predicted)		1.39236	1.65175	1.02953
SPAC20H4.11c	rho5	Rho family GTPase Rho5		1.39234	1.37344	1.45762
SPAC26F1.10c	pyp1	tyrosine phosphatase Pyp1	1.261	1.39219	1.64547	1.39294
SPAC3A11.05c	kms1	meiotic spindle pole body KASH domain protein Kms1	1.1648	1.3902	1.21995	1.00851
SPBC16H5.05c	cyp7	cyclophilin family peptidyl-prolyl cis-trans isomerase Cyp7 (predicted)	1.36459	1.39009	1.55541	1.68689
SPBC30D10.12c	rsm27	mitochondrial ribosomal protein subunit S27 (predicted)		1.38859	1.61687	1.77564
SPAC25A8.02	atg14	autophagy associated protein Atg14		1.38679	1.46432	1.33647
SPBC21D10.08c		conserved fungal protein	1.04642	1.3863	1.3239
SPBC1105.14	rsv2	transcription factor Rsv2		1.38572	1.84574	1.70146
SPAC6F12.14	cut23	anaphase-promoting complex, TPR lobe subcomplex subunit Apc8		1.38324	1.60386	1.67926
SPBC2A9.03		WD40/YVTN repeat-like protein		1.38294	1.57942	1.81994
SPAC343.03	apc11	anaphase-promoting complex ubiquitin -protein ligase E3 subunit Apc11		1.38161	1.58888	1.54912
SPBC6B1.05c	atg7	E1 Atg8 and Atg12 E1 activating enzyme Atg7		1.38093	1.50999	1.53498
SPCC1672.06c	asp1	inositol hexakisphosphate kinase/inositol pyrophosphate synthase (predicted)	1.4111	1.38073	1.31523	1.32434
SPAC1002.12c		succinate-semialdehyde dehydrogenase [NAD(P)+] (predicted)	1.22449	1.38054	1.36549	1.04581
SPAC1006.02	asa1	ASTRA complex WD repeat subunit Asa1	1.23896	1.37968	1.33954	1.42029
SPAC22H10.04	ppa3	protein phosphatase type 2A Ppa1	1.29509	1.37936	1.45096	1.37452
SPBP23A10.16	tim18	TIM22 inner membrane protein import complex anchor subunit Tim18	1.05092	1.37864	1.51824	1.5929
SPCC777.04		amino acid transmembrane transporter (predicted)	1.45052	1.37622
SPCC663.08c		short chain dehydrogenase, unknown specificity (predicted)		1.37541	1.8829	1.57887
SPAPB8E5.10		conserved fungal protein, with meiosis specific splicing		1.37534	2.1444	2.47848
SPBC2G2.04c	mmf1	YjgF family mitochondrial matrix protein, involved in isoleucine biosynthesis Mmf1	1.74745	1.37336	1.54686	1.53559
SPBC354.15	fap1	L-pipecolate oxidase	1.32448	1.37304	1.35003	1.33467
SPAC11E3.13c	gas5	cell wall protein 1,3-beta-glucanosyltransferase Gas5 (predicted)	2.39554	1.37189	1.18463	1.24725
SPBC2D10.16	mhf1	kinetochore protein, CENP-S ortholog, FANCM-MHF complex subunit Mhf1		1.37017	1.75044	1.94128
SPCC417.11c		glutamate-1-semialdehyde 2,1-aminomutase (predicted)		1.36789	1.67092	2.00024
SPCC1393.08	fil1	transcription factor, zf-GATA type		1.36771	1.59541	1.47678
SPBC1703.13c		mitochondrial inorganic phosphate transmembrane transporter (predicted)		1.3672	1.44775	1.57301
SPAC823.14	ptf1	Mst2 histone acetytransferase acytyltransferase complex, predicted phosphoric monoester hydrolase Ptf1	1.23973	1.36698	1.49879	1.63431
SPCC1223.13	cbf12	CBF1/Su(H)/LAG-1 family transcription factor Cbf12	1.45206	1.36659	1.25345	1.46419
SPBC16H5.02	pfk1	6-phosphofructokinase pfk1	1.27572	1.36559	1.3358	1.51913
SPAC19G12.16c	adg2	conserved fungal cell surface protein Adg2 (predicted)	2.57142	1.36494
SPBC2D10.20	ubc1	ubiquitin conjugating enzyme Ubc1 (predicted)	1.16493	1.36476	1.51851	1.54592
SPBC24C6.10c	dip1	WISH/DIP/SPIN90 ortholog, endocytosis protein Dip1	1.00003	1.36375	1.28784	1.57419
SPBPB2B2.11	tgd1	nucleotide-sugar 4,6-dehydratase (predicted)	2.15022	1.35995	1.02887
SPBC16D10.10	tad2	tRNA specific adenosine deaminase subunit Tad2		1.35952	1.46347	1.19667
SPAC23C11.04c	pnk1	DNA kinase/phosphatase Pnk1	1.07461	1.35696	1.36047	1.33975
SPBC1539.07c	fmd1	glutathione-dependent formaldehyde dehydrogenase (predicted)	1.39463	1.35362	1.42111	1.30724
SPCC622.11		Golgi localized LMBR1-like multi-pass membrane protein, human LMBRD2 ortholog		1.34731	1.65263	1.89526
SPCC1884.01		Schizosaccharomyces pombe specific protein		1.34722	1.64001	1.73661
SPAC24C9.13c	mrp10	mitochondrial ribosomal protein subunit Mrp10 (predicted)	1.21599	1.34563	1.46291	1.30256
SPAC15E1.10	fub1	PI31 proteasome inhibitor Fub1 (predicted)		1.34452	1.6475	1.83896
SPAC24B11.11c	sid2	NDR kinase Sid2	1.60293	1.34412	1.30966	1.38819
SPBC1105.19	tam12	Schizosaccharomyces specific protein Tam12	1.117	1.3436	1.46347	1.48619
SPCC18B5.05c		phosphomethylpyrimidine kinase (predicted)	1.38385	1.34215	1.44677
SPCC576.19c		dubious	2.24654	1.34056	1.57466	1.47595
SPAC16E8.17c		succinate-CoA ligase alpha subunit (predicted)	1.34006	1.33947	1.18336
SPBC1604.25	pet117	cytochrome c oxidase assembly protein Pet117 (predicted)		1.33891	1.55787	1.56124
SPAC630.11	vps55	vacuolar sorting protein Vps55 (predicted)	1.05746	1.33757	1.4275	1.5046
SPAC17C9.06	sam50	mitochondrial sorting and assembly machinery complex subunit Sam50 (predicted)	1.3078	1.33757	1.25469	1.10547
SPCC622.03c		Schizosaccharomyces pombe specific protein		1.33381	1.33891	1.4652
SPAPB1A10.04c	cwp1	geranylgeranyltransferase I and farnesyltransferase alpha subunit Cwp1	1.2308	1.33266	1.30288
SPAC630.14c	tup12	transcriptional corepressor Tup12	1.27548	1.33183	1.37019	1.37438
SPBC337.09	erg28	Erg28 protein (predicted)	1.67594	1.33163	1.61557	1.84982
SPAC3C7.02c	pil2	meiotic eisosome BAR domain protein Pil2		1.33008	1.39979	1.49218
SPAC9.06c		5'-methylthioribulose-1-phosphate dehydratase, adducin (predicted)		1.3285	1.57723	1.70308
SPAPB15E9.01c	pfl2	cell surface glycoprotein, flocculin Pfl2		1.32836	1.39816	1.13681
SPCC576.06c		mitochondrial tyrosine-tRNA ligase (predicted)	1.41357	1.32748	1.17883	1.15648
SPAC5D6.07c	pxa1	PXA domain protein Pxa1	1.46496	1.32744	1.10444
SPAC57A10.14	sgf11	SAGA complex subunit Sgf11		1.32457	1.49746	1.55941
SPBC3E7.12c	cfh4	chitin synthase regulatory factor Cfh4 (predicted)	1.75219	1.32395	1.02342
SPAC17A2.13c	rad25	14-3-3 protein Rad25	1.28143	1.32184	1.4846	1.51174
SPCC1620.08	lsc2	succinate-CoA ligase beta subunit Lsc2 (predicted)	1.62844	1.32146	1.20336	1.09935
SPAC8C9.05	dtd1	D-Tyr-tRNA deacylase Dtd1 (predicted)		1.31962	1.48145	1.46742
SPAPB2B4.07		ubiquitin family protein, human UBTD1 homolog	1.12135	1.31961	1.34639	1.429
SPAC20G4.05c		mitochondrial protein, UPF0061 family, human SELENOO ortholog	1.13635	1.31922	1.39425	1.42856
SPBC11B10.08		WW domain containing conserved fungal protein	1.22494	1.31555	1.31796	1.04647
SPAC6G9.05	pcd1	coenzyme A diphosphatase (predicted)	1.08279	1.31499	1.34556	1.46791
SPAC56F8.04c	ppt1	para-hydroxybenzoate--polyprenyltransferase Ppt1	1.22339	1.31376	1.1716	1.03183
SPAC589.05c	qtr3	tRNA queuosine modification protein Qtr3		1.31081	1.56727	1.71484
SPBC12C2.13c	fnx1	vacuolar amino acid transmembrane transporter Fnx1		1.31069	1.23142	1.30965
SPAC29E6.09		Schizosaccharomyces specific protein		1.30934	1.47083	1.70599
SPBC211.07c	ubc8	ubiquitin conjugating enzyme E2 Ubc8 (predicted)		1.30178	1.3519	1.27161
SPBC336.07	sfc3	transcription factor TFIIIC complex B box binding subunit Sfc3	1.38487	1.29941	1.22806	1.18407
SPCC757.11c		transmembrane transporter (predicted)	1.11343	1.29879	1.32472	1.24766
SPBC4B4.10c	atg5	autophagy associated protein Atg5		1.29739	1.47686	1.4261
SPBC1105.12	hhf3	histone H4 h4.3	1.28621	1.29609	1.26587
SPCC11E10.03	jnm1	dynactin complex subunit, dynamitin Jnm1		1.29553	1.41656	1.79745
SPAPB2B4.03	cig2	G1/S-specific B-type cyclin Cig2	1.30018	1.29444
SPBC1105.18c	pth3	mitochondrial aminoacyl-tRNA hydrolase Pth3 (predicted)		1.29309	1.90147	2.08956
SPAC2G11.04		RNA-binding protein, G-patch type, splicing factor 45 ortholog (predicted)		1.29232	1.40408	1.32189
SPAC1687.12c	coq4	ubiquinone biosynthesis protein Coq4 (predicted)		1.28986	1.43699	1.43333
SPBC428.20c	alp6	gamma tubulin complex Spc98/GCP3 subunit Alp6	1.37834	1.28943
SPAPB1A10.02	scm3	CENP-A histone chaperone Scm3		1.28834	1.42686
SPBC3H7.02		sulfate transmembrane transporter (predicted)	1.073	1.28693	1.17018	1.1478
SPAC22H10.02		DUF4452 family conserved fungal protein		1.28607	1.36214	1.63785
SPAC17G6.12	cul1	cullin 1	1.26954	1.28511	1.42786	1.43961
SPCC1494.01		iron/ascorbate oxidoreductase family		1.28485	1.10059
SPAC1834.11c	sec18	secretory pathway protein Sec18 (predicted)	1.05961	1.28395	1.32712	1.43024
SPBC685.05	gpi15	pig-H (predicted)		1.28224	1.34848	1.37798
SPCC1450.12		mitochondrial DUF3818 and PXA domain conserved fungal protein	1.40667	1.27985	1.19663	1.23123
SPAC6C3.02c	mix17	mitochondrial CHCH domain protein Mix17 (predicted)	1.1116	1.27953	1.43876	1.55995
SPCC14G10.01	cab5	dephospho-CoA kinase (predicted)	1.20628	1.27952	1.27993	1.33431
SPBP4H10.21c	sld5	GINS complex subunit Sld5		1.27787	1.37818	1.44183
SPBC30D10.21	mzm1	mitochondrial respiratory chain complex III assembly protein Mzm1	1.09819	1.27533	1.18947
SPBC1347.04	tim54	TIM22 inner membrane protein insertion complex subunit Tim54 (predicted)	1.6994	1.27526	1.24078	1.18378
SPCC548.06c	ght8	plasma membrane hexose:proton symporter, unknown specificity Ght8 (predicted)	1.07604	1.27425	1.18777
SPAP7G5.06	per1	plasma membrane amino acid permease Per1		1.27383	1.34922
SPBC3B9.12	trs23	TRAPP complex subunit Trs23 (predicted)	1.02725	1.27165	1.40706	1.68079
SPCC1259.13	chk1	Chk1 protein kinase		1.26828	1.48876	1.95841
SPBC32H8.01c		endocytic trafficking protein (predicted)		1.26489	1.67403	1.95272
SPAC1399.05c	toe1	transcription factor, zf-fungal binuclear cluster type	1.4072	1.26428	1.12441
SPAC4G8.03c	puf5	pumilio family RNA-binding protein Puf5 (predicted)	1.45104	1.2641	1.13222	1.34156
SPBC365.08c	der1	Hrd1 ubiquitin ligase complex (derlin) Der1 (predicted)	1.05192	1.26348	1.19963	1.23014
SPAC27E2.06c	msm1	mitochondrial methionine-tRNA ligase Msm1 (predicted)		1.26206	1.44745	1.40513
SPBC8D2.01	gsk31	serine/threonine protein kinase Gsk31 (predicted)	1.50333	1.26189	1.15918	1.05001
SPBC36B7.05c	pib1	endosomal and vacuolar ubiquitin-protein ligase E3/phosphatidylinositol(3)-phosphate binding protein Pib1		1.26118	1.63418	2.0517
SPAC6F12.02	rst2	transcription factor Rst2	1.47128	1.26117	1.33283	1.2596
SPBC106.13	gid9	GID complex subunit Gid9 (predicted)	1.11029	1.261	1.29682	1.36815
SPAPB1E7.08c		transmembrane transporter (predicted)	1.22523	1.25831	1.35394	1.58471
SPAC22G7.08	ppk8	serine/threonine protein kinase Ppk8 (predicted)		1.25828	1.56332	1.56507
SPBC2D10.19c	alb1	pre-60S shuttling factor Alb1 (predicted)		1.2577	1.60437	1.76164
SPBC1703.09		Schizosaccharomyces specific protein	1.03749	1.25689	1.24342	1.08695
SPBC16C6.03c	rsa1	ribosome assembly protein Rsa1 (predicted)		1.25581	1.36822	1.26788
SPBC1A4.01	apc10	anaphase-promoting complex substrate recognition subunit Apc10		1.2527	1.40356	1.52929
SPAC16.05c	sfp1	transcription factor Sfp1 (predicted)		1.25043	1.53491	1.62361
SPBC1604.05	pgi1	glucose-6-phosphate isomerase (predicted)	1.3029	1.24703	1.1428	1.06489
SPAC6G9.16c	xrc4	XRCC4 nonhomologous end joining factor Xrc4		1.24644	1.51841	1.35308
SPAC6G9.07c	arc4	ARP2/3 actin-organizing complex subunit Arc4	1.18465	1.24508	1.14319	1.17618
SPAC22H10.12c	gdi1	GDP dissociation inhibitor Gdi1 (predicted)	1.43682	1.24474	1.34505	1.40211
SPAC1805.15c	pub2	HECT-type ubiquitin-protein ligase E3 Pub2		1.24261	1.53293	1.79697
SPCC61.03		NADHX dehydratase (predicted)		1.23922	1.22069
SPBC577.13	syj2	inositol-polyphosphate 5-phosphatase, synaptojanin homolog 2 (predicted)		1.23842	1.28221	1.28883
SPAC1952.15c	rec24	meiotic recombination protein Rec24	1.34386	1.2369	1.1626
SPAC11E3.14		protein with a role in clearing protein aggregates (predicted)		1.23471	1.62086	2.08633
SPBC947.14c	cbp6	mitochondrial Cob1 translation regulator Cbp6 (predicted)	1.37326	1.2347	1.0658	1.06774
SPCC61.05		Schizosaccharomyces specific multicopy membrane protein family 1	1.60123	1.23379	1.22154	1.38644
SPBC1683.07	mal1	maltase alpha-glucosidase Mal1	1.07767	1.23356	1.0692
SPBC21C3.09c	oaa1	mitochondrial acylpyruvase Oaa1 (predicted)	1.05618	1.23258	1.29593	1.24799
SPAC14C4.10c		Nudix family hydrolase		1.23175	1.25585	1.3874
SPAC4D7.02c	pgc1	phosphatidylglycerol phospholipase C Pgc1 (predicted)	1.41077	1.23127	1.17882	1.13628
SPAC19G12.06c	hta2	histone H2A beta	1.42951	1.23073
SPCC191.06		Schizosaccharomyces pombe specific protein		1.23047	1.18755
SPAC2E1P5.04c	cwg2	geranylgeranyltransferase I beta subunit Cwg2	1.44193	1.22736	1.20675	1.18379
SPBC12D12.02c	cdm1	DNA polymerase delta subunit Cdm1	1.75368	1.2259
SPAC1F8.06	pfl8	cell surface glycoprotein, flocculin Pfl8	1.51486	1.22563	1.80734	3.32967
SPAC323.06c	uba5	NEDD8 activating enzyme E1-type Uba5 (predicted)		1.22372	1.43021	1.4296
SPBC1778.08c	arc3	ARP2/3 actin-organizing complex subunit Arc21	1.06123	1.22347	1.27076	1.33807
SPAC31G5.21		DUF1754 family, human FAM32A homolog, implicated in mRNA splicing		1.22268	1.28665	1.23812
SPAC17C9.11c		zf-C2H2 type zinc finger protein/UBA domain protein	1.35485	1.2224	1.43907	1.50715
SPAC29B12.10c	pgt1	plasma membrane glutathione transmembrane transporter Pgt1	1.49892	1.22054	1.42043	1.0335
SPCC1259.05c	cox9	cytochrome c oxidase subunit VIIa (predicted)		1.22045	1.41801	1.51109
SPAC23C11.12	hcn1	anaphase-promoting complex subunit TPR lobe accessory factor Hcn1/Apc12		1.2191	1.28354	1.38896
SPAC16E8.02	mpo1	ER membrane sphingoid metabolism protein Mpo1 (predicted)		1.21434	1.30923	1.28059
SPAC31A2.10		Ran GTPase binding protein (predicted)	1.09958	1.2137	1.15299
SPBC839.17c	fkh1	FKBP-type peptidyl-prolyl cis-trans isomerase Fkh1	1.10548	1.21234	1.25629	1.26932
SPBC32F12.05c	cwf12	Prp19 complex subunit Cwf12		1.20956	1.31802	1.52256
SPCC126.04c	sgf73	SAGA complex subunit Sgf73		1.20685	1.22893	1.12897
SPAC9E9.15		mitochondrial protein complex assembly protein (predicted)		1.20534	1.39867	1.20423
SPAPB1A10.10c	ypt71	GTPase Ypt71	1.08117	1.20523	1.20755	1.27292
SPBC685.02	exo5	mitochondrial single stranded DNA specific 5'-3' exodeoxyribonuclease Exo5 (predicted)		1.20502	1.00301
SPBC3B9.18c	vma7	V-type ATPase V1 subunit F (predicted)	1.10227	1.20477	1.3884	1.46147
SPBC1773.03c		aminotransferase class-III, possible transaminase, unknown specificity	1.35842	1.20458	1.2011	1.07385
SPAC29A4.09		rRNA exonuclease Rrp17 (predicted)	1.35195	1.20344	1.16234	1.21973
SPBC1709.09	rrf1	mitochondrial translation termination factor Rrf1	1.38084	1.20197	1.13681
SPAC1952.11c	ure2	nickel-dependent urease Ure2	1.42844	1.20056	1.13267	1.17052
SPAC16A10.04	rho4	Rho family GTPase Rho4	1.2594	1.19948	1.10302	1.19996
SPBC106.08c	mug2	mug2/mug135/meu2 family	1.06204	1.19867	1.57928	1.99816
SPBC354.06	mrps16	mitochondrial ribosomal protein subunit S16 (predicted)		1.19749	1.27462	1.22032
SPAC11D3.10		nifs homolog, possible cysteine desulfurase		1.19407	1.14687
SPAC4A8.15c	cdc3	profilin		1.19332	1.32438	1.39384
SPBC4B4.11		mitochondrial conserved fungal protein, implicated in mitochondrial translation	1.27674	1.19317	1.19716	1.16783
SPBC211.04c	mcm6	MCM complex subunit Mcm6	1.5354	1.19313	1.04394	1.01989
SPAC1851.02	slc1	1-acylglycerol-3-phosphate O-acyltransferase Slc1 (predicted)	1.03929	1.19244	1.27579	1.4384
SPBC660.16	gnd1	phosphogluconate dehydrogenase, decarboxylating	1.61892	1.19085	1.12119
SPBC16C6.08c	qcr6	ubiquinol-cytochrome-c reductase complex subunit 8, hinge protein (predicted)		1.19007	1.2947	1.26974
SPBC3B8.08		Sjogren's syndrome/scleroderma autoantigen 1 family, implicated in mitotic cell cycle process (predicted)		1.18975	1.27503	1.17497
SPAC4D7.14	new13	conserved fungal protein of unknown function		1.18965	1.22478	1.08769
SPAC1952.07	rad1	checkpoint clamp complex protein Rad1	1.06199	1.18911	1.23987	1.09562
SPBC1709.13c	set10	ribosomal lysine methyltransferase Set10	1.25198	1.18596
SPAC12G12.11c	miy1	Lys48-specific deubiquitinase Mindy family, Miy1		1.18549	1.29672	1.37562
SPBP8B7.13	vac7	PAS complex phosphatidylinositol phosphate kinase activator Vac7 (predicted)		1.18001	1.32929	1.21899
SPBC1861.02	abp2	unknown protein, may bind replication origins Abp2	1.29885	1.17856	1.09645
SPCC23B6.05c	ssb3	DNA replication factor A subunit Ssb3	1.51894	1.17824
SPAC15E1.09	grx2	glutaredoxin Grx2		1.1756	1.5649	1.57293
SPAC1556.02c	sdh1	succinate dehydrogenase Sdh1 (predicted)		1.17445	1.19192	1.28433
SPBC20F10.06	mad2	mitotic spindle checkpoint protein Mad2		1.17419	1.41594	1.48489
SPBC1683.08	ght4	plasma membrane hexose:proton symporter, unknown specificity Ght4	1.1154	1.16912	1.1935
SPBC902.05c	idh2	isocitrate dehydrogenase (NAD+) subunit 2	1.02143	1.16892	1.16492	1.27957
SPCC1442.08c	cox12	cytochrome c oxidase subunit VIb (predicted)		1.16811	1.36941	1.51276
SPAPJ691.02		yippee-like protein		1.16682	1.7132	2.21548
SPBC27.08c	sua1	sulfate adenylyltransferase	1.82594	1.16588	1.60782	2.15388
SPCC1682.01	qcr9	ubiquinol-cytochrome-c reductase complex subunit 9 (predicted)		1.16514	1.16185	1.02243
SPBC31F10.15c	atp15	F1-FO ATP synthase epsilon subunit (predicted)		1.16153	1.16983	1.09775
SPBC18E5.05c	elp5	elongator complex subunit Elp5 (predicted)	1.08741	1.15937	1.5737	1.84575
SPBC776.15c	kgd2	dihydrolipoamide S-succinyltransferase, e2 component of oxoglutarate dehydrogenase complex Kdg2		1.1549	1.16149	1.33538
SPBC18H10.05		WD repeat protein, human WDR44 family		1.15478	1.27796	1.05735
SPCC126.10	iah1	isoamyl acetate hydrolytic enzyme Iah1 (predicted)		1.15459	1.21881	1.27455
SPBC839.02	aly1	arrestin Aly1 related Aly1		1.15441	1.48562	1.80218
SPAC26A3.11		mitochondrial omega-amidase (predicted)	1.0256	1.15368	1.33168	1.43564
SPBC1703.10	ypt1	GTPase Ypt1		1.15078	1.38161	1.51559
SPBP4H10.08	qcr10	Reiske ISP-associated protein, ubiquinol-cytochrome-c reductase complex subunit Qcr10 (predicted)		1.14969	1.3743	1.46229
SPCC622.08c	hta1	histone H2A alpha	1.40046	1.14867
SPAC2E1P3.04	cao1	copper amine oxidase Cao1	1.22987	1.14689	1.07805
SPCC330.10	pcm1	P-TEFb-cap methyltransferase Pcm1	1.04151	1.14588	1.12793	1.13211
SPAC9G1.08c		palmitoyl-(protein) hydrolase (predicted)		1.14494	1.17927	1.17488
SPBC21H7.05	sfc6	transcription factor TFIIIC complex subunit Sfc6		1.14481	1.14834
SPAC25B8.02	sds3	Clr6 histone deacetylase complex subunit Sds3	1.50396	1.1448	1.17665
SPBC1709.14	ngl1	peptide N-glycanase Ngl1		1.14389	1.26404
SPAPB1E7.05	gde1	glycerophosphoryl diester phosphodiesterase Gde1	1.08063	1.14314	1.0069
SPBC13G1.14c	rns1	exon junction complex subunit, RNA-binding protein Rns1		1.14103	1.08679
SPBC21C3.19	rtc3	SBDS family protein Rtc3 (predicted)	1.67568	1.14094	1.10809
SPCC31H12.03c	mlo1	RNA binding protein (predicted)	1.67753	1.14089	1.01371
SPCC162.05	coq3	hexaprenyldihydroxybenzoate methyltransferase Coq3	1.08568	1.14026	1.13047
SPBC11G11.04	trs20	TRAPP complex subunit Trs20 (predicted)	1.06062	1.13818	1.0926	1.08913
SPBC8D2.03c	hhf2	histone H4 h4.2		1.13599	1.49246	2.14448
SPCC126.06	twf1	twinfilin (predicted)	1.28581	1.13492
SPAC1639.02c	trk2	potassium ion transmembrane transporter Trk2		1.13172	1.45535	1.71868
SPAC24C9.02c	cyt2	cytochrome c1 heme lyase Cyt2 (predicted)	1.01837	1.13156	1.19022	1.44299
SPCC16C4.07	scw1	RNA-binding protein Scw1		1.13028	1.13107	1.08614
SPAC23C4.07	tht2	karyogamy protein Tht2		1.12962	1.38042	1.44973
SPAC1006.04c	mcp3	Schizosaccharomyces specific protein Mcp3		1.12282	1.04603
SPAC8F11.07c	cdc24	DNA replication protein Cdc24		1.12223	1.3433	1.33753
SPAC4F8.01	did4	ESCRT III complex subunit Did4		1.12181	1.21533	1.27823
SPBC1604.07	atp4	F1-FO ATP synthase subunit (predicted)		1.12181	1.07726
SPAC16E8.08	pos1	Spa2 interacting protein Pos1	1.15448	1.11941	1.03226	1.05311
SPBC16A3.01	spn3	mitotic septin Spn3		1.11593	1.4033	1.72294
SPCC1281.08	wtf11	wtf element Wtf11	1.69676	1.11521		1.72941
SPAC12G12.05c	taf9	SAGA complex/TFIID complex subunit Taf9	1.05649	1.11417	1.2826	1.24174
SPCPB16A4.02c	opy1	pleckstrin homology domain protein Opy1	1.15213	1.11305
SPCC645.03c	isa1	mitochondrial [4Fe-4S] cluster asssembly and transfer protein Isa1		1.11187	1.1579	1.21681
SPCC16C4.05	pop23	RNase P and RNase MRP subunit Pop23		1.11036	1.36309	1.54479
SPCC16C4.17	mug123	Schizosaccharomyces specific protein Mug123	1.14074	1.10861	1.08553	1.39766
SPCC1322.16	phb2	prohibitin Phb2 (predicted)		1.10598	1.28995	1.38496
SPBC3D6.02	but2	But2 family protein But2, similar to cell surface molecules	1.1347	1.10503
SPBC17D11.01	nep1	NEDD8 protease Nep1		1.10329	1.12676	1.19692
SPBC800.13	cnp20	histone H4 variant, CENP-T ortholog	1.05593	1.1022
SPAC12G12.17		non-classical export protein 1 (predicted)		1.1015	1.2735	1.39703
SPBC1734.08	hse1	STAM like protein Hse1		1.09933	1.27576	1.36197
SPAC30.03c	tsn1	translin		1.09879	1.08338	1.22109
SPAC13A11.04c	ubp8	SAGA complex ubiquitin C-terminal hydrolase Ubp8		1.09861	1.32978	1.52702
SPAC1399.02		transmembrane transporter (predicted)	1.0153	1.09849	1.0323
SPCC162.06c	vps60	vacuolar sorting protein Vps60 (predicted)		1.09829	1.24225	1.14498
SPBC365.07c	tmf1	Golgi coiled-coil protein Tmf1 (predicted)	1.25568	1.09637
SPBC18H10.09		zf-CHY type zinc finger protein		1.09403	1.15519	1.31665
SPAC1687.21		fructose-2,6-bisphosphatase, human TIGAR ortholog (predicted)		1.09355	1.44325	1.73347
SPBC409.19c	mtx2	metaxin 2 Mtx2 (predicted)	1.16334	1.09257	1.04731	1.04815
SPAC16C9.01c		ribokinase-like, unknown specificity (predicted)		1.09253	1.26771	1.17257
SPCC1795.01c	mad3	mitotic spindle checkpoint protein Mad3		1.09072	1.11403	1.27136
SPBC26H8.14c	cox17	cytochrome c oxidase copper chaperone Cox17 (predicted)		1.09056	1.09309
SPBC32F12.10		phosphoglucomutase (predicted)	1.42114	1.08882
SPCC1259.15c	ubc11	ubiquitin conjugating enzyme E2, Ubc11/UbcP4		1.08864	1.29186	1.45606
SPAC31G5.14	gcv1	glycine decarboxylase T subunit (predicted)	1.62217	1.08726
SPBC651.02	nit1	bis(5'-adenosyl)-triphosphatase Nit1 (predicted)		1.08609	1.09532	1.12539
SPBC1734.05c	spf31	DNAJ protein, splicing factor Spf31 (predicted)	1.17689	1.08309	1.22134	1.22127
SPAC2E12.03c		plasma membrane basic amino acid transmembrane transporter (predicted)	1.0435	1.0822	1.419	1.09145
SPBC660.07	ntp1	alpha,alpha-trehalase Ntp1	1.20052	1.08192
SPAC1610.01	saf5	splicing factor Saf5		1.08156	1.11093	1.25664
SPBC216.06c	swi1	replication fork protection complex subunit Swi1	1.04058	1.08106
SPCC736.15	pil1	eisosome BAR domain protein Pil1	1.09025	1.07933	1.08419
SPBC428.10		Schizosaccharomyces pombe specific protein		1.07881	1.0935
SPCC553.09c	spb70	DNA polymerase alpha B-subunit	1.16177	1.0781	1.04249	1.16926
SPAC4G9.20c	ymc1	mitochondrial carrier with solute carrier repeats, organic acid transmembrane transporter (predicted)		1.07759	1.53421	1.29232
SPAP32A8.02		xylose and arabinose reductase (predicted)		1.07667	1.07875	1.06081
SPBC32F12.16	gem7	human GEMIN7 ortholog		1.07451	1.49719	1.55584
SPCC330.02	rhp7	Rad7 homolog Rhp7	1.07216	1.07431	1.17054	1.43837
SPBC582.09	pex11	peroxisomal biogenesis factor 11 (predicted)		1.07387	1.15574	1.25178
SPAC1D4.10	trz1	nuclear 3'-tRNA processing endonuclease tRNAse Z, Trz1	1.01267	1.07354	1.15451	1.27235
SPAC630.09c	mug58	GLYK family kinase of unknown specificity, implicated in nucleotide metabolism (predicted)	1.15813	1.06658
SPAC19D5.01	pyp2	tyrosine phosphatase Pyp2	1.03958	1.06645	1.12749
SPCPB16A4.06c		Schizosaccharomyces specific protein		1.06193	2.07263	2.15104
SPAC19B12.10	sst2	human AMSH/STAMBP protein homolog, ubiquitin specific-protease		1.06004	1.24188	1.27327
SPAC11E3.04c	ubc13	ubiquitin conjugating enzyme E2 Ubc13		1.05871	1.20985	1.28445
SPBC19C2.10		BAR adaptor protein, human endophilin-A2 ortholog, implicated in endocytosis	1.05229	1.05497	1.02574	1.2233
SPAC25B8.10		trans-aconitate 3-methyltransferase (predicted)		1.05483	1.0317	1.00962
SPCC285.12	lsm7	Lsm2-8 complex Lsm7 (predicted)	1.21132	1.05407	1.15579	1.10668
SPAC1783.07c	pap1	transcription factor Pap1/Caf3		1.05241	1.17184	1.34124
SPCC1442.15c	cox18	mitochondrial inner membrane protein Cox18	1.00899	1.05004
SPBC1711.11	atg2402	autophagy associated protein Atg24c		1.04991	1.17262
SPAC22G7.03		Schizosaccharomyces specific protein		1.04963	1.06512
SPBC1604.17c	tti2	ASTRA complex subunit Tti2	1.08394	1.04928
SPCC1442.14c	hnt1	adenosine 5'-monophosphoramidase (predicted)	1.02293	1.04786	1.10182
SPBC21B10.11	dpm2	dolichol-phosphate mannosyltransferase regulatory subunit Dpm2 (predicted)		1.04729	1.48843	1.72635
SPBC4.06		acid phosphatase Fmp10 (predicted)	1.11331	1.04605
SPBC23G7.16	ctr6	vacuolar copper exporter Ctr6		1.04524	1.57076	2.19555
SPCC1620.02	wtf23	wtf element Wtf23		1.04511	1.57461	1.6127
SPAC23A1.14c		pyridoxal phosphate-dependent transferase, unknown specificity, implicated in sulfur compound metabolism	1.43775	1.04501
SPBC1861.07		elongin C (predicted)		1.04138	1.22089	1.49971
SPBC1683.02		adenine deaminase (predicted)		1.04076	1.2561	1.153
SPAC10F6.06	vip1	RNA-binding protein Vip1	1.09535	1.03997	1.05815
SPBC2A9.05c	tvp23	Golgi transport protein Tvp23 (predicted)	1.31009	1.03789
SPBC31F10.07	lsb5	actin cortical patch component Lsb5 (predicted)	1.09679	1.03726
SPBC30B4.02c	sqs1	R3H and G-patch domain protein Sqs1 (predicted)		1.03536	1.06122
SPBC30D10.03c	isn1	IMP 5'-nucleotidase Isn1 (predicted)		1.03531	1.02319	1.15434
SPBC26H8.02c	sec9	SNAP-25 homologue, t-SNARE component Sec9		1.03423	1.05399	1.41532
SPCC1827.02c	pcy1	cholinephosphate cytidylyltransferase Pcy1		1.03372	1.13403	1.33856
SPBC215.14c	vps20	ESCRT III complex subunit Vps20		1.03293	1.14259	1.32422
SPBPB10D8.01		cysteine transmembrane transporter (predicted)	1.81246	1.02951
SPAC23C4.11	atp18	F1-FO ATP synthase subunit J (predicted)		1.02819	1.35642	1.4932
SPAP14E8.05c		mitochondrial TMEM14 family protein, implicated in heme biosynthesis		1.02561	1.44517	1.27108
SPAC823.16c	atg1802	autophagy associated WD repeat protein Atg18b		1.02379	1.32369	1.47266
SPCC4G3.09c	gyp3	GTPase activating protein Gyp3 (predicted)	1.45014	1.02209
SPAC20H4.09		ATP-dependent RNA helicase, spliceosomal (predicted)		1.02166	1.10963	1.1464
SPAC27F1.04c	nuf2	NMS complex subunit Nuf2	1.04584	1.02111	1.11047	1.29118
SPAC13F5.06c	sec10	exocyst complex subunit Sec10		1.01888	1.18966	1.43864
SPAC458.06	atg1803	autophagy associated WD repeat protein Atg18c		1.01563	1.14916	1.23714
SPAC18G6.13		Schizosaccharomyces specific protein		1.01501	1.14142	1.30536
SPBC1105.04c	cbp1	CENP-B homolog		1.01478	1.40611	1.33361
SPBC32H8.09	wdr8	mitosis-specific spindle pole body WD repeat protein Wdr8	1.14894	1.01402
SPAC821.06	spn2	mitotic and meiotic (sporulation) septin Spn2		1.01368	1.11155	1.30982
SPAC3A11.11c		oxidoreductase, implicated in vitamin metabolism, or cellular detoxification (predicted)	1.23181	1.01301
SPBC15D4.15	pho2	4-phosphoerythronate phosphastase/2-phosphoglycolate phophatase, involved in detoxification of glycolytic by-products	1.02865	1.01154	1.0823	1.19986
SPBC725.01	maa1	mitochondrial aspartate aminotransferase Maa1 (predicted)	1.55329	1.00722
SPAC11E3.07	vma4	V-type ATPase V1 subunit E (predicted)	1.05175	1.00578	1.03053	1.10225
SPAC4G9.11c	cmb1	cytosine-mismatch binding protein 1		1.00531	1.05858
SPCC622.06c		dubious		1.00334	1.21264	1.41639
SPBP8B7.04	mug45	Schizosaccharomyces specific protein Mug45		1.00205	1.58651	2.2184
SPCC306.10	wtf8	wtf element Wtf8		1.00121	1.1403	1.22765
SPCC1840.04	pca1	metacaspase Pca1		1.00029	1.265	1.58966
SPBC409.18		diacylglycerol diphosphate phosphatase (predicted)			1.08581	1.00271
SPAC2F3.09	hem1	5-aminolevulinate synthase Hem1			1.09824	1.01363
SPAC186.02c		hydroxyacid dehydrogenase, implicated in cellular detoxification (predicted)			1.32202	1.0245
SPAC521.02	wss1	WLM domain metallopeptidase implicated in DNA repair Wss1 (predicted)			1.03208	1.02451
SPCC23B6.01c		sterol intermembrane transfer protein (predicted)	1.16382		1.01723	1.02747
SPCC1739.04c	dms1	meiotic spindle pole body protein Dms1			1.14012	1.02812
SPAC824.09c		GTPase activating protein (predicted)			1.02113	1.03463
SPAC4F10.07c	atg13	autophagy associated protein kinase regulatory subunit Atg13			1.00622	1.03559
SPAC17G8.15	wip1	Cenp-W ortholog			1.08781	1.0376
SPBC1D7.05	byr2	MAP kinase kinase kinase Byr2			1.00074	1.04288
SPAC1556.03	azr1	serine/threonine protein phosphatase Azr1			1.03179	1.05124
SPAC806.04c		metal-dependent phosphatase involved in cellular detoxification/metabolite repair			1.05392	1.05737
SPAC823.05c	tlg2	SNARE Tlg2 (predicted)	1.16094		1.02826	1.05884
SPAC20H4.02	dsc3	Golgi Dsc E3 ligase complex subunit Dsc3			1.00102	1.06344
SPBC409.03	swi5	Swi5 protein			1.10477	1.06518
SPAC15E1.04	hal3	thymidylate synthase / phosphopantothenoylcysteine decarboxylase / protein phosphatase inhibitor moonlighting protein Hal3	1.15659		1.0385	1.06834
SPAC9.13c	cwf16	splicing factor Cwf16			1.10278	1.07491
SPAC2E1P3.01		dehydrogenase (predicted)			1.04047	1.07778
SPCC1235.03	cue2	nucleolar Smr domain protein, implicated in DNA repair			1.08632	1.07801
SPCC18B5.11c	cds1	replication checkpoint kinase Cds1			1.01551	1.07953
SPBC1289.05c	vma10	V-type ATPase V1 domain subunit G (predicted)			1.06689	1.08782
SPCC1827.08c	pof7	F-box protein Pof7			1.13193	1.08966
SPAC1296.05c	lcp1	cyclin L family cyclin			1.00688	1.09398
SPBC1198.06c		mannan endo-1,6-alpha-mannosidase (predicted)			1.00993	1.10201
SPBC609.04	caf5	plasma membrane spermine family transmembrane transporter Caf5			1.24253	1.10431
SPBC3D6.10	apn2	AP-endonuclease Apn2			1.0802	1.10463
SPBC1921.07c	sgf29	SAGA complex subunit Sgf29			1.06078	1.12145
SPBC21.04	med8	mediator complex subunit Med8			1.02559	1.12397
SPCC1494.03	arz1	human RAP1 GTPase-GDP dissociation stimulator ortholog, Zfs1 target number 1			1.03563	1.12793
SPAC1142.03c	swi2	Swi5 complex subunit Swi2			1.01086	1.12863
SPBC215.03c	csn1	COP9/signalosome complex subunit Csn1			1.09897	1.12959
SPCC285.08	ret2	coatomer delta subunit Ret2 (predicted)	1.08145		1.10915	1.13822
SPBP8B7.07c	set6	histone lysine methyltransferase Set6 (predicted)			1.06389	1.14178
SPAC1A6.06c	meu31	Schizosaccharomyces specific protein Meu31			1.27148	1.1438
SPAC823.15	ppa1	minor serine/threonine protein phosphatase Ppa1			1.06361	1.14956
SPAC25H1.03	atg101	autophagy associated HORMA domain protein Atg101			1.09449	1.15305
SPBC2G2.09c	crs1	meiosis specific cyclin Crs1			1.19512	1.15836
SPBC11G11.02c	end3	actin cortical patch component End3 (predicted)			1.016	1.16312
SPAC18B11.09c		serine O-acetyltransferase activity (predicted)			1.15665	1.16506
SPAC13G7.10	teb1	transcription factor Teb1			1.07756	1.1708
SPCC70.02c	inh1	mitochondrial proton-transporting ATP synthase inhibitor Inh1 (predicted)			1.05922	1.17335
SPCC548.03c	wtf4	wtf element Wtf4			1.18249	1.17762
SPAC17C9.14	pex19	Pex19 protein (predicted)			1.13807	1.19559
SPAC23H4.08	iwr1	RNA polymerase II nuclear import protein Iwr1 (predicted)			1.11996	1.2011
SPAC2C4.03c	smd2	Sm snRNP core protein Smd2			1.16883	1.20123
SPBC19C2.08	prp38	U4/U6 x U5 tri-snRNP complex subunit Prp38			1.03046	1.21074
SPBC18H10.15	cdk11	serine/threonine protein kinase Cdk11			1.05203	1.21946
SPCC18B5.10c	tex1	TREX complex subunit Tex1 (predicted)			1.10382	1.22365
SPAPB1A10.07c		sphingolipid biosynthesis protein (predicted)			1.05932	1.23886
SPBC582.07c	rpn7	19S proteasome regulatory subunit Rpn7	1.1137		1.03672	1.24514
SPBC2G2.15c	mrm2	mitochondrial 2' O-ribose methyltransferase Mrm2 (predicted)			1.16793	1.24524
SPCC162.04c	wtf13	wtf element Wtf13			1.11856	1.24669
SPCC1919.01	ckk2	calmodulin-dependent kinase kinase 2			1.10405	1.25488
SPBC1604.18c	cmp7	ESCRT III complex subunit Cmp7 (predicted)			1.11361	1.25516
SPAC5D6.06c	alg14	UDP-GlcNAc transferase associated protein Alg14 (predicted)			1.06304	1.26002
SPBC337.07c	ecm14	carboxypeptidase Ecm14 (predicted)			1.14274	1.26229
SPBC16C6.04	dbl6	double strand break localizing protein Dbl6			1.24119	1.27026
SPCC1906.03	wtf19	wtf element Wtf19			1.34156	1.27035
SPBC29A10.13	atp7	F1-FO ATP synthase subunit D (predicted)			1.10696	1.27534
SPAC1687.03c	rfc4	DNA replication factor C complex subunit Rfc4			1.0278	1.27597
SPBC18H10.19	vps38	phophatidylinositol 3-kinase complex subunit Vps38			1.05816	1.27729
SPAC30D11.05	aps3	AP-3 adaptor complex subunit Aps3 (predicted)			1.09626	1.28304
SPAC22F3.05c	alp41	GTP-binding protein involved in beta-tubulin folding Alp41			1.12053	1.28491
SPAC4F8.10c	stg1	SM22/transgelin-like actin modulating protein Stg1			1.0216	1.28522
SPBC21C3.05	sap62	U2 snRNP Sap62			1.2465	1.28819
SPAC9E9.14	vps24	ESCRT III complex subunit Vps24			1.05407	1.2893
SPCC16C4.20c	hap2	Ino80 complex, HMG box protein Hap2			1.14217	1.28945
SPAC27D7.13c	ssm4	dynactin microtubule-binding subunit, p150-Glued Ssm4			1.01974	1.29298
SPBC19C2.09	sre1	sterol regulatory element binding protein, transcription factor Sre1			1.08483	1.29627
SPAC19G12.07c	rsd1	RNA-binding protein Rsd1 (predicted)			1.17485	1.3153
SPBC32F12.15	tfb5	transcription factor TFIIH complex subunit Tfb5 (predicted)			1.32441	1.31555
SPBC1709.04c	cyp3	cyclophilin family peptidyl-prolyl cis-trans isomerase Cyp3			1.17004	1.32062
SPCP31B10.04		DUF4448 family conserved fungal membrane protein, similar to cell surface proteins			1.12488	1.32099
SPBC1778.02	rap1	telomere binding protein Rap1			1.16933	1.34017
SPBC31F10.13c	hip1	histone H3.3 H4 chaperone, hira family Hip1			1.10894	1.34578
SPCC576.16c	wtf22	pseudogene wtf element Wtf22			1.00836	1.36836
SPCC74.04		amino acid permease (predicted)			1.11225	1.37391
SPBC2A9.09	plp2	phosducin family protein Plp2 (predicted)			1.1985	1.37492
SPCC1183.05c	lig4	DNA repair ligase Lig4			1.05767	1.3778
SPCC70.05c	nnk1	serine/threonine protein kinase Nnk1 (predicted)	1.26392		1.04678	1.39249
SPBC428.11	met17	homocysteine synthase Met17	1.60277		1.02406	1.42388
SPCC132.03		Schizosaccharomyces specific protein			1.17806	1.42416
SPBC21B10.12	rec6	meiotic recombination protein Rec6			1.11063	1.43505
SPCC1223.10c	eaf1	RNA polymerase II transcription elongation factor Eaf1			1.08994	1.43922
SPCC569.01c		mug2/mug135/meu2 family			1.28014	1.44617
SPBC16E9.01c	php4	CCAAT-binding factor complex subunit Php4			1.0727	1.44941
SPAC57A10.04	mug10	meiotic Rho guanine nucleotide exchange factor (predicted)			1.09342	1.46528
SPAC30D11.13	hus5	SUMO conjugating enzyme E2 Hus5			1.11994	1.50164
SPCC830.10	ham1	nucleoside triphosphatase Ham1 (predicted)			1.22724	1.51078
SPAC12B10.05	icp55	mitochondrial intermediate cleavage peptidase Icp55 (predicted)			1.2253	1.5231
SPAC14C4.01c		DUF1770 family protein			1.37767	1.55918
SPAPB17E12.12c		mitochondrial 3'-phosphoadenosine 5'-phosphosulfate/ 5'-adenylyl sulfate transmembrane transporter (predicted)			1.26232	1.60747
SPBC2G2.06c	apl1	AP-2 adaptor complex beta subunit Apl1 (predicted)			1.30149	1.67749
SPAC17A2.09c	csx1	RNA-binding protein Csx1			1.11049	1.69242
SPAC4G9.05	mpf1	meiotic pumilio family RNA-binding protein Mpf1 (predicted)			1.16276	1.734
SPAC31G5.18c	sde2	intron-specific pre-mRNA splicing-ubiquitin fusion protein Sde2			1.41096	1.74016
SPAC6G9.13c	bqt1	bouquet formation protein Bqt1			1.08103	1.75709
SPCC663.06c	osr1	short chain dehydrogenase, unknown specificity (predicted)			1.57323	1.7788
SPBC8D2.04	hht2	histone H3 h3.2			1.13725	1.80051
SPAC227.13c	isu1	mitochondrial [2Fe-2S] cluster assembly protein Isu1			1.35611	1.81717
SPBC146.08c	tif1102	translation initiation factor eIF1A-like (predicted)			1.42455	1.94428
SPCC569.09		Schizosaccharomyces specific protein			1.48866	2.27965
SPBC1289.17	Tf2-11	retrotransposable element/transposon Tf2-type	2.43756		2.32127	2.50195
SPCC1223.02	nmt1	4-amino-5-hydroxymethyl-2-methylpyrimidine phosphate synthase Nmt1			3.29908	3.20835
SPAC9E9.17c		dubious			3.36321	3.7542

## Sheet: 24h DOWN
Systematic ID	Common Name	Product	4HR	8HR	12HR	24HR
SPBPB2B2.18		conserved fungal plasma membrane protein	-5.70867	-6.74644	-5.85725	-5.19863
SPAC977.18		conserved fungal plasma membrane protein	-5.03498	-6.51622	-6.2214	-5.078
SPCC1259.14c	meu27	UPF0300 family protein 5	-5.63005	-6.34976	-6.41015	-6.44072
SPBPB21E7.04c		O-methyltransferase, human COMT catechol homolog 2	-5.24128	-5.38936	-4.70937	-5.21836
SPBPB2B2.09c	pan5	2-dehydropantoate 2-reductase Pan5 (predicted)	-4.22644	-5.24838	-5.18206	-5.51504
SPCC737.04		UPF0300 family protein 6	-5.11577	-5.13305	-4.81857	-4.20653
SPAC15A10.10	mde6	Muskelin homolog, kelch repeat, expressed during meiotic cell cycle (predicted)	-5.36589	-5.00023	-4.82351	-4.50838
SPBP4G3.03	fub2	PI31 proteasome regulator Fub2 (predicted)	-5.33578	-4.95363	-4.16384	-4.29957
SPAC977.02	ftm2	sub-telomeric 5Tm protein family Ftm2	-2.89997	-4.62664	-3.85536	-3.1609
SPAC1250.02	mug95	Schizosaccharomyces specific protein Mug95	-4.57986	-4.58809	-4.59441	-4.05445
SPAC1071.08	rpp203	60S acidic ribosomal protein A2	-3.07374	-4.51144	-3.1678	-1.62897
SPAPB24D3.07c		Schizosaccharomyces pombe specific protein	-3.54355	-4.45794	-5.30046	-5.66215
SPCC4F11.04c	imt2	mannosyltransferase Imt2	-3.02497	-4.45568	-4.53034	-4.89717
SPBPB2B2.12c	gal10	UDP-glucose 4-epimerase/aldose 1-epimerase Gal10	-3.7354	-4.3869	-4.54578	-4.98307
SPAP7G5.05	rpl1002	60S ribosomal protein L10	-2.53331	-4.24939	-3.12634	-1.8772
SPBC18H10.13	rps1402	40S ribosomal protein S14 (predicted)	-2.64674	-4.18259	-2.72076	-1.15083
SPCC330.03c		NADPH-hemoprotein reductase (predicted)	-4.5435	-4.13483	-3.43585	-3.44987
SPAC22F3.02	atf31	transcription factor Atf31	-4.02691	-3.9901	-4.38408	-4.84641
SPAC824.02	bst1	GPI inositol deacylase Bst1 (predicted)	-3.38942	-3.97289	-4.15833	-3.84123
SPAC2F3.01	imt1	mannosyltransferase Imt1	-3.23448	-3.95937	-3.85374	-3.67655
SPAC4G9.07	mug133	UPF0300 family protein 2	-4.82209	-3.95924	-3.94892	-4.00039
SPAC11D3.05	mfs2	transmembrane transporter Mfs2 (predicted)	-3.83763	-3.89199	-3.83931	-3.21825
SPAC1071.07c	rps1502	40S ribosomal protein S15 (predicted)	-2.311	-3.8224	-2.51724	-1.04511
SPAC644.15	rpp101	60S acidic ribosomal protein A1	-2.45423	-3.77723	-2.49186	-1.15182
SPBC19C7.12c	omh1	alpha-1,2-mannosyltransferase Omh1	-2.99961	-3.77357	-3.84559	-3.95428
SPBC359.02	alr2	alanine racemase Alr2 (predicted)		-3.77194	-6.02065	-7.17648
SPCC1223.05c	rpl3702	60S ribosomal protein L37 (predicted)	-2.51966	-3.69712	-2.54035	-1.36723
SPAC15A10.09c	pun1	SUR7 family protein Pun1 (predicted)	-2.77393	-3.68487	-4.103	-4.16744
SPBC428.07	meu6	pleckstrin homology domain protein, implicted in meiotic chromosome segregation protein Meu6	-1.57312	-3.6604	-4.12419	-4.33411
SPCC584.02	cuf2	middle-meiotic transcription factor Cuf2	-2.23086	-3.6323	-4.1419	-4.69791
SPAC22A12.04c	rps2201	40S ribosomal protein S15a (predicted)	-2.42997	-3.6304	-2.49696	-1.41173
SPCC11E10.09c		alpha-amylase homolog (predicted)	-3.33024	-3.61401	-4.01293	-3.98376
SPAC4G8.13c	prz1	calcineurin responsive transcription factor Prz1	-3.58985	-3.57762	-3.42477	-3.38341
SPBC1711.15c		Schizosaccharomyces pombe specific protein	-3.18973	-3.56381	-2.63234	-2.11904
SPCC1795.06	map2	P-factor pheromone Map2	-3.76004	-3.56248	-3.41283	-3.24373
SPBC409.11	meu18	Schizosaccharomyces specific protein Meu18	-3.6059	-3.54135	-3.59441	-3.767
SPCP31B10.08c	rpl35a	60S ribosomal protein L35a	-2.30142	-3.52735	-2.33246	-1.21403
SPAC3A12.10	rpl2001	60S ribosomal protein L20a (predicted)	-2.05822	-3.51738	-2.42328	-1.19734
SPCC74.05	rpl2702	60S ribosomal protein L27 (predicted)	-2.49297	-3.46458	-2.21454
SPBC19G7.06	mbx1	MADS-box transcription factor Mbx1	-3.4267	-3.454	-3.46668	-3.40035
SPCC1235.17		dubious	-3.71471	-3.44799	-3.18635	-2.63114
SPCC31H12.04c	rpl1202	60S ribosomal protein L12.1/L12A	-2.47577	-3.43903	-2.37088	-1.38006
SPAC1783.08c	rpl1502	60S ribosomal protein L15b (predicted)	-2.44214	-3.40084	-1.93898
SPAPB1E7.12	rps602	40S ribosomal protein S6	-1.90795	-3.39102	-2.21201	-1.19511
SPBC11C11.07	rpl1801	60S ribosomal protein L18	-1.96029	-3.38319	-1.96541
SPAC688.09	rim2	mitochondrial pyrimidine nucleotide transmembrane transporter Rim2 (predicted)	-3.35955	-3.35797	-3.14743	-3.08397
SPBC839.11c	hut1	ER uridine diphosphate-glucose transmembrane transporter Hut1	-2.43825	-3.35207	-3.74417	-3.87198
SPBC11C11.09c	rpl502	60S ribosomal protein L5	-2.13856	-3.33863	-2.32034	-1.26263
SPBPB8B6.03	fah1	fatty acid amide hydrolase Fah1 (predicted)	-1.3315	-3.3322	-3.78068	-5.56284
SPAC750.01		NADP-dependent aldo/keto reductase, unknown biological role, implicated in cellular detoxification	-3.39404	-3.2987	-3.27499	-3.4388
SPAC13C5.05c		N-acetylglucosamine-phosphate mutase (predicted)	-2.82517	-3.27904	-3.28561	-3.06967
SPAC144.10c	gwt1	pig-W	-2.58642	-3.27768	-3.25719	-2.94233
SPCC1682.08c	mpf2	meiotic pumilio family RNA-binding protein Mpf2	-2.94345	-3.27112	-3.17719	-3.08084
SPBC530.02		transmembrane transporter (predicted)	-4.00116	-3.26794	-3.04811	-3.01689
SPBC13E7.09	vrp1	verprolin	-2.9882	-3.2514	-3.44853	-3.66867
SPBC2G2.05	rpl1603	60S ribosomal protein L13/L16 (predicted)	-3.80958	-3.24248	-3.0632	-1.82786
SPBC16A3.13	meu7	alpha-amylase homolog Aah4	-2.38406	-3.21045	-3.68244	-4.34675
SPAC31G5.03	rps1101	40S ribosomal protein S11 (predicted)	-1.78803	-3.17812	-2.01977
SPAC3H5.07	rpl702	60S ribosomal protein L7b involved in cytoplasmic translation	-2.42011	-3.1655	-1.85244
SPAC17A5.03	rpl301	60S ribosomal protein L3	-1.79998	-3.1514	-2.46996	-1.73609
SPBC4F6.04	rpl2502	60S ribosomal protein L25 (predicted)	-2.06304	-3.13916	-2.07876
SPAC1F7.13c	rpl801	60S ribosomal protein L8 (predicted)	-1.50731	-3.13784	-2.20407	-1.40266
SPAC1A6.08c	mug125	Schizosaccharomyces specific protein Mug125	-3.9843	-3.12182	-3.04019	-3.1662
SPCC1682.14	rpl1902	60S ribosomal protein L19	-2.36584	-3.11685	-1.68223
SPAC30D11.12	rpl3802	60S ribosomal protein L38 (predicted)	-1.87868	-3.10101	-1.69556
SPBC365.03c	rpl2101	60S ribosomal protein L21 (predicted)	-1.74211	-3.08327	-2.04635
SPBC839.04	rpl803	60S ribosomal protein L8 (predicted)	-1.47541	-3.07808	-1.54407
SPBC685.07c	rpl2701	60S ribosomal protein L27	-1.60967	-3.0742	-2.03022	-1.05915
SPBP35G2.13c	swc2	Swr1 complex subunit Swc2	-3.19554	-3.04262	-2.92802	-2.87999
SPAC13G6.02c	rps101	40S ribosomal protein S3a	-1.81579	-3.03992	-2.25514	-1.42176
SPBP8B7.03c	rpl402	60S ribosomal protein L4 (predicted)	-1.63966	-3.03879	-2.21788	-1.33585
SPBC19F8.06c	meu22	amino acid transmembrane transporter, predicted Meu22	-2.99205	-3.01541	-2.63622	-2.80136
SPAC6G9.09c	rpl2401	60S ribosomal protein L24 (predicted)	-1.77635	-3.01096	-1.83419
SPCC576.09	rps20	40S ribosomal protein S20 (predicted)	-1.52628	-3.01082	-1.98496
SPBC2F12.04	rpl1701	60S ribosomal protein L17	-1.4711	-2.9955	-1.90411
SPAC806.03c	rps2601	40S ribosomal protein S26 (predicted)	-1.95393	-2.99337	-1.73073
SPAC1250.05	rpl3002	60S ribosomal protein L30 (predicted)	-2.02502	-2.9753	-1.40373
SPCC1183.08c	rpl101	60S ribosomal protein L10a	-1.56161	-2.97371	-2.03141	-1.01554
SPCC2H8.02		plasma membrane inorganic phosphate transmembrane transporter (predicted)	-2.91235	-2.9633	-3.03023	-3.01527
SPBC19F8.08	rps401	40S ribosomal protein S4 (predicted)	-1.72003	-2.96206	-1.90129
SPBC800.04c	rpl4301	60S ribosomal protein L37a (predicted)	-1.55728	-2.94953	-2.1156	-1.00313
SPAC4G9.16c	rpl901	60S ribosomal protein L9	-1.50353	-2.94694	-1.98988	-1.01959
SPBC405.07	rpl3602	60S ribosomal protein L36	-1.74784	-2.93154	-1.383
SPAC521.05	rps802	40S ribosomal protein S8 (predicted)	-1.43787	-2.92711	-1.5715
SPBC776.11	rpl2801	60S ribosomal protein L27/L28	-1.89961	-2.92493	-1.58168
SPAC23A1.11	rpl1602	60S ribosomal protein L13/L16 (predicted)	-1.77167	-2.90696	-1.70331
SPAC3H5.10	rpl3202	60S ribosomal protein L32 (predicted)	-1.88816	-2.90617	-1.95511
SPBC577.02	rpl3801	60S ribosomal protein L38 (predicted)	-1.7975	-2.90322	-1.77402
SPAC23A1.08c	rpl3401	60S ribosomal protein L34	-1.50871	-2.89114	-1.81475
SPBC3D6.15	rps2501	40S ribosomal protein S25 (predicted)	-2.04128	-2.87237	-1.83934
SPAC11E3.15	rpl22	60S ribosomal protein L22 (predicted)	-1.49031	-2.85305	-2.15671	-1.24804
SPAPB2B4.04c	pmc1	vacuolar calcium transporting P-type ATPase P2 type, Pmc1	-1.81641	-2.8458	-2.84595	-3.20703
SPCC4F11.05		dubious	-3.39342	-2.83968	-2.59844	-2.28163
SPAC1486.11	fmc1	mitochondrial complex assembly factor Fmc1 (predicted)	-3.16896	-2.83864	-2.80871	-2.62218
SPBC18H10.14	rps1601	40S ribosomal protein S16 (predicted)	-1.45756	-2.83771	-2.00428	-1.23873
SPCC737.03c	ima1	inner nuclear membrane protein Ima1	-2.72921	-2.82876	-2.98869	-2.83983
SPBC685.06	rps001	40S ribosomal protein S0A (p40)	-1.60423	-2.82838	-1.92608	-1.07812
SPAC19B12.03	bgs3	1,3-beta-glucan synthase subunit Bgs3	-2.22813	-2.82472	-2.98812	-2.90607
SPAC9G1.03c	rpl3001	60S ribosomal protein L30 (predicted)	-1.56825	-2.82378	-2.03203	-1.08
SPBC13G1.15c		Schizosaccharomyces pombe specific protein	-3.31765	-2.82294	-3.43383	-4.54864
SPBC29A3.12	rps902	40S ribosomal protein S9 (predicted)	-1.38623	-2.82207	-2.03474	-1.07664
SPCC18.14c	rpp0	60S acidic ribosomal protein Rpp0 (predicted)	-1.67625	-2.81635	-1.69113
SPCC663.14c	trp663	plasma membrane TRP-like ion channel (predicted)	-2.5738	-2.80864	-4.04542	-4.73375
SPAC869.04		formamidase-like protein, implicated in cellular detoxification (predicted)	-2.01701	-2.80029	-2.447	-3.14427
SPAC2F7.05c	tif5	translation initiation factor eIF5, Tif5(predicted)	-2.43935	-2.78823	-2.7769	-2.61037
SPBC2F12.07c	rpl802	60S ribosomal protein L8 (predicted)	-1.77281	-2.77657	-1.79647
SPAC3H5.12c	rpl501	60S ribosomal protein L5 (predicted)	-1.46448	-2.76745	-1.61877
SPAC4F8.08	mug114	Schizosaccharomyces pombe specific protein Mug114	-2.57886	-2.76151	-3.2621	-3.51534
SPBC557.05		arrestin, implicated in vesicle-mediated transport	-3.1389	-2.75732	-3.08503	-3.13787
SPAC4F10.14c	btf3	nascent polypeptide-associated complex beta subunit	-1.76519	-2.74135	-2.09195	-1.23608
SPAC23H4.09	cdb4	endonuclease Cdb4 (predicted)	-1.78446	-2.74047	-2.64861	-2.43439
SPAC8E11.12		Schizosaccharomyces pombe specific protein	-2.62274	-2.73867	-2.95156	-2.75322
SPCC330.14c	rpl2402	60S ribosomal protein L24 (predicted)	-1.90523	-2.73864	-1.78432
SPBC839.05c	rps1701	40S ribosomal protein S17 (predicted)	-1.74451	-2.73706	-1.63293
SPCC576.08c	rps2	40S ribosomal protein S2 (predicted)	-1.67262	-2.7301	-2.11272	-1.38202
SPCC584.16c		Schizosaccharomyces specific protein	-1.73285	-2.71918	-3.03346	-3.29266
SPAC6B12.15	cpc2	RACK1 ortholog Cpc2	-1.40557	-2.71276	-2.2054	-1.56643
SPAPJ698.02c	rps002	40S ribosomal protein S0B	-1.60855	-2.70081	-1.86456
SPCC364.03	rpl1702	60S ribosomal protein L17 (predicted)	-1.67748	-2.70031	-1.66803
SPBC354.08c	rsn1	Golgi to plasma membrane transport protein Rsn1 (predicted)	-2.12564	-2.69158	-2.56151	-2.29112
SPAC29B12.04	snz1	pyridoxine biosynthesis protein	-1.58821	-2.67931	-2.18715	-2.34623
SPBP8B7.06	rpp201	60S acidic ribosomal protein A2	-1.33311	-2.66343	-1.46947
SPBC16D10.11c	rps1801	40S ribosomal protein S18 (predicted)	-1.42344	-2.66291	-1.6893
SPBC16A3.08c	oga1	Stm1 homolog Oga1	-1.4865	-2.6619	-2.2262	-1.7522
SPAC24B11.14		dubious	-1.3995	-2.6503	-2.5118	-2.55275
SPBC16C6.05	tma22	translation machinery associated protein ortholog Tma22 (predicted)	-2.44972	-2.64668	-2.67975	-2.63486
SPCC4B3.12	set9	histone lysine H3-K20 methyltransferase Set9	-2.57979	-2.64444	-2.73482	-2.76211
SPAC17G6.06	rps2401	40S ribosomal protein S24 (predicted)	-1.68065	-2.6407	-1.50508
SPAC17H9.04c	nrp1	nucleolar RNA-binding protein, human TEX13A and TEX13B ortholog, implicated in mRNA processing	-2.20829	-2.63827	-2.40613	-1.98907
SPAC18B11.03c		N-acetyltransferase (predicted)	-2.25171	-2.63777	-2.68743	-2.67831
SPCC613.06	rpl902	60S ribosomal protein L9	-1.91224	-2.63293	-1.62034
SPBC14C8.19	tam10	nucleolar RNA binding protein, human KNOP1 ortholog, implicated in mRNA processing	-2.5934	-2.63035	-2.4289	-2.28533
SPBC17G9.07	rps2402	40S ribosomal protein S24 (predicted)	-1.6352	-2.62329	-1.73327
SPAC31G5.17c	rps1001	40S ribosomal protein S10 (predicted)	-1.61282	-2.62203	-1.73663
SPBC244.02c	utp6	U3 snoRNP-associated protein Utp6 (predicted)	-2.26271	-2.61682	-2.52154	-2.3786
SPBC3B9.13c	rpp102	60S acidic ribosomal protein A3	-1.14778	-2.60957	-1.76792
SPBC17G9.10	rpl1102	60S ribosomal protein L11 (predicted)	-1.26393	-2.60594	-1.60358
SPAC13G7.12c	eki1	choline/ethanolamine kinase Eki1	-2.62939	-2.60351	-2.39029	-2.3271
SPAC589.10c	ubi5	ribosomal-ubiquitin fusion protein Ubi5 (predicted)	-1.19081	-2.59229	-1.85555	-1.11992
SPCC970.05	rpl3601	60S ribosomal protein L36	-1.70839	-2.58816	-1.8494
SPCC962.04	rps1201	40S ribosomal protein S12 (predicted)	-1.41376	-2.57837	-1.70291
SPAC343.20		dubious	-2.54754	-2.57387	-2.52906	-2.81305
SPAC4F10.06	bud22	ribosome small subunit biogenesis protein, BUD22 family (predicted)	-2.37233	-2.5626	-2.43845	-2.32303
SPCC285.15c	rps2802	40S ribosomal protein S28, Rps2802	-1.64947	-2.55326	-1.28157
SPAC3G9.03	rpl2301	60S ribosomal protein L23	-1.79333	-2.55098	-1.39668
SPCC5E4.07	rpl2802	60S ribosomal protein L27/L28	-1.46926	-2.54673	-1.79083
SPAC26A3.07c	rpl1101	60S ribosomal protein L11 (predicted)	-1.63734	-2.54447	-1.49353
SPBC1685.02c	rps1202	40S ribosomal protein S12 (predicted)	-1.24661	-2.54331	-1.63202
SPBPB8B6.05c		L-asparaginase (predicted)	-2.56307	-2.53744
SPBC16C6.11	rpl3201	60S ribosomal protein L32	-1.75686	-2.53455	-1.48116
SPBP22H7.08	rps1002	40S ribosomal protein S10 (predicted)	-1.51415	-2.53217	-1.41482
SPAC6G10.11c	ubi3	ribosomal-ubiquitin fusion protein Ubi3 (predicted)	-1.26323	-2.52565	-1.88671	-1.14093
SPAC8E11.10		sorbose reductase (predicted)		-2.50834	-2.22083	-1.9195
SPAC890.08	rpl31	60S ribosomal protein L31 (predicted)	-1.20451	-2.50647	-1.62354
SPAC13G6.07c	rps601	40S ribosomal protein S6	-1.50547	-2.49933	-1.6485
SPAC959.07	rps403	40S ribosomal protein S4 (predicted)	-1.33758	-2.49071	-1.55193
SPCC1259.01c	rps1802	40S ribosomal protein S18 (predicted)	-1.66869	-2.48685	-1.53333
SPAC683.02c		zf-CCHC type zinc finger protein, human ZCCHC9 ortholog, implicated in mRNA splicing (predicted)	-2.70177	-2.47155	-2.08243	-1.62329
SPCP1E11.09c	rpp103	60S acidic ribosomal protein Rpp1-3	-1.51431	-2.46483	-1.27438
SPCP20C8.03		pseudogene (predicted)	-2.28172	-2.45908	-2.02505	-2.04315
SPBPJ4664.06	gpt1	UDP-glucose-glycoprotein glucosyltransferase Gpt1	-1.57605	-2.45773	-2.64266	-2.70428
SPCC1442.13c	sqs2	R3H and G-patch domain protein Sqs2	-2.74472	-2.45669	-2.26766	-2.32501
SPAC869.02c	yhb1	nitric oxide dioxygenase Yhb1	-2.06009	-2.45339	-2.27092	-2.12016
SPAC4A8.05c	myp2	myosin II heavy chain Myo3	-1.55621	-2.44384	-2.81554	-3.1661
SPBC17D1.06	dbp3	ATP-dependent RNA helicase Dbp3 (predicted)	-2.10194	-2.43828	-2.36252	-2.11537
SPAC26A3.04	rpl2002	60S ribosomal protein L20 (predicted)	-1.40412	-2.43706	-1.46069
SPBC18H10.12c	rpl701	RNase MRP subunit, ribosomal protein L7-like Rpl701	-1.33783	-2.43653	-1.72061
SPBC8E4.02c		Schizosaccharomyces pombe specific protein	-3.08695	-2.43631	-2.50077	-2.4883
SPCC1322.11	rpl2302	60S ribosomal protein L23	-1.67112	-2.43579	-1.48989
SPBC1271.03c		NLI interacting factor family phosphatase (predicted)	-2.21608	-2.43351	-2.52763	-2.5345
SPBC106.18	rpl2501	60S ribosomal protein L25 (predicted)	-1.44861	-2.43056	-1.36008
SPCC576.11	rpl15	60S ribosomal protein L15 (predicted)	-1.3234	-2.42609	-1.42728
SPCC1795.11	sum3	translation initiation RNA helicase Sum3	-2.0499	-2.42312	-2.1591	-1.5494
SPCC24B10.09	rps1702	40S ribosomal protein S17 (predicted)	-1.14624	-2.42106	-1.31366
SPAC19G12.13c	poz1	Pot1 associated protein Poz1	-2.83089	-2.41399	-2.3763	-2.23274
SPAC328.10c	rps502	40S ribosomal protein S5 (predicted)	-1.87465	-2.40348	-1.54731
SPAC144.11	rps1102	40S ribosomal protein S11 (predicted)	-1.57946	-2.38393	-1.04172
SPAC22E12.09c	krp1	kexin	-1.77056	-2.371	-2.48043	-2.52378
SPAC3G6.04	rnp24	RNA-binding protein Rnp24	-2.0234	-2.36652	-2.15895	-1.56077
SPAPB17E12.13	rpl1802	60S ribosomal protein L18 (predicted)	-1.37596	-2.36573	-1.83975	-1.16325
SPBC19C2.11c	mdm34	ERMES complex subunit Mdm34 (predicted)	-2.20241	-2.36074	-2.35914	-2.36638
SPAC24H6.07	rps901	40S ribosomal protein S9	-1.27941	-2.35498	-1.28924
SPBC28E12.02		RNA-binding protein	-2.5883	-2.3521	-3.15729	-4.60635
SPBP4H10.13	rps2302	40S ribosomal protein S23 (predicted)	-1.17965	-2.35144	-1.18592
SPCC191.05c		nucleoside 2-deoxyribosyltransferase (predicted)	-2.22581	-2.34618	-2.70435	-3.17266
SPBC839.13c	rpl1601	60S ribosomal protein L13/L16 (predicted)	-1.69386	-2.34566	-1.42298
SPCC24B10.22	pog1	mitochondrial DNA polymerase gamma Pog1	-1.97177	-2.33746	-2.40531	-2.66967
SPBC19G7.07c	ppr3	mitochondrial PPR repeat protein Ppr3	-2.46004	-2.33725	-2.26557	-2.08872
SPBC25H2.07	tif11	translation initiation factor eIF1A	-1.81908	-2.3367	-2.34415	-2.24813
SPAC18G6.14c	rps7	40S ribosomal protein S7 (predicted)	-1.39541	-2.33595	-1.64028
SPCC4B3.02c	got1	Golgi transport protein Got1 (predicted)	-2.30172	-2.33425	-2.38648	-2.23686
SPCC553.12c		transmembrane transporter (predicted)	-1.82714	-2.3292	-2.31355	-2.19424
SPAC1782.10c	nhp2	box H/ACA snoRNP complex subunit Nhp2	-1.86182	-2.32899	-2.0211	-1.70002
SPBC18E5.06	rps21	40S ribosomal protein S21	-1.08436	-2.32718	-1.4918
SPBP35G2.17		dubious	-3.12846	-2.32528	-2.14601	-2.50158
SPAC2C4.16c	rps801	40S ribosomal protein S8 (predicted)		-2.32347	-1.85923	-1.24817
SPAC222.15	meu13	Tat binding protein 1(TBP-1)-interacting protein (TBPIP) homolog (predicted)	-3.04149	-2.31934	-2.22483	-2.09878
SPAC3A11.09	sod22	plasma membrane sodium ion/proton antiporter Sod22	-1.94724	-2.3152	-2.32903	-2.43629
SPAC16E8.05c		Schizosaccharomyces specific protein Mde1	-2.06059	-2.31414	-2.82888	-3.11579
SPCC364.01	cif1	calnexin independence factor Cif1	-2.66905	-2.29921	-2.38302	-2.23198
SPAC1687.06c	rpl44	60S ribosomal protein L28/L44 (predicted)	-1.20558	-2.29716	-1.34636
SPBC12C2.07c	srm1	spermidine synthase Srm1	-1.25926	-2.29443	-1.90866	-1.79001
SPAC1687.08		Schizosaccharomyces pombe specific protein	-2.34123	-2.27795	-2.38291	-2.844
SPAC1006.07	tif1	translation initiation factor eIF4A tif1	-1.49706	-2.27687	-1.78562	-1.22485
SPAC3F10.11c	abc2	vacuolar phytochelatin and glutathione S-conjugate ABC family transmembrane transporter Abc2	-1.56902	-2.27667	-2.26152	-2.40202
SPAC959.08	rpl2102	60S ribosomal protein L21 (predicted)	-1.23353	-2.26998	-1.31087
SPBC21B10.10	rps402	40S ribosomal protein S4 (predicted)	-1.63738	-2.26757	-1.5914
SPBC29B5.03c	rpl26	60S ribosomal protein L26 (predicted)		-2.26133	-1.45503
SPCC663.04	rpl39	60S ribosomal protein L39	-1.26141	-2.25918	-1.49342
SPBC36B7.02	svf2	Svf1 family protein, lipocalin superfamily Svf2	-1.54704	-2.25754	-2.41274	-2.54511
SPAC664.04c	rps1602	40S ribosomal protein S16 (predicted)	-1.43801	-2.25539	-1.53305
SPAC664.14	amt2	plasma membrane ammonium transmembrane transporter Amt2	-2.0059	-2.24907	-2.03206	-2.02834
SPAC1805.11c	rps2602	40S ribosomal protein S26 (predicted)		-2.24787	-1.5634
SPBC26H8.13c		Siva family protein, human apoptosis-inducing factor ortholog (predicted)	-1.533	-2.22885	-2.26626	-2.16412
SPCC1827.01c	utp25	U3 associated protein Utp25 (predicted)	-1.90207	-2.22454	-2.14755	-1.80872
SPAC1565.05	utp8	t-UTP complex subunit Utp8 (predicted)	-1.84965	-2.21541	-2.30554	-2.4158
SPAC26A3.01	sxa1	aspartic protease Sxa1	-1.56262	-2.20541	-2.30886	-2.44136
SPAC4C5.02c	ryh1	GTPase Ryh1	-2.18429	-2.20351	-2.2381	-2.2999
SPBC1271.07c		N-acetyltransferase (predicted)	-1.38098	-2.19898	-2.25254	-2.92784
SPBP4H10.05c	spe2	S-adenosylmethionine decarboxylase proenzyme Spe2	-1.36237	-2.19393	-2.18633	-2.20636
SPBC16G5.14c	rps3	40S ribosomal protein S3 (predicted)	-1.12261	-2.19293	-1.56074
SPBC21C3.13	rps1901	40S ribosomal protein S19 (predicted)	-1.19553	-2.18564	-1.39666
SPCC320.14	sry1	serine racemase Sry1	-2.11528	-2.18364	-2.17436	-2.26452
SPBC1198.10c	slm5	mitochondrial asparagine-tRNA ligase Slm5 (predicted)	-2.55473	-2.18241	-2.11499	-2.14879
SPAC10F6.07c	mug94	Schizosaccharomyces pombe specific protein Mug94	-2.13181	-2.18092	-2.43325	-2.78491
SPAC8C9.08	rps5	40S ribosomal protein S5 (predicted)		-2.17971	-1.31522
SPBC8D2.05c	sfi1	spindle pole body half bridge protein Sfi1	-1.87218	-2.17721	-2.28791	-2.19092
SPBC649.02	rps1902	40S ribosomal protein S19 (predicted)	-1.83706	-2.17363	-1.31161
SPAC6B12.19	rsa3	ribosome assembly protein Rsa3 (predicted)	-1.79175	-2.17145	-2.53569	-2.69952
SPBC1198.01	fmd2	glutathione-dependent formaldehyde dehydrogenase Fmd2	-2.6836	-2.15376	-1.83882	-1.68652
SPBC1861.03	mak10	NatC N-acetyltransferase complex subunit Mak10 (predicted)	-1.78257	-2.15092	-2.31678	-2.34882
SPAC5H10.04		NADPH dehydrogenase, (Old yellow enzyme) involved in small alpha,beta-unsaturated carbonyl compounds (predicted)	-2.73222	-2.14846	-1.90512	-1.75307
SPBC56F2.02	rpl1901	60S ribosomal protein L19	-1.14125	-2.14574	-1.50513
SPAC1F5.11c	tra2	NuA4 complex phosphatidylinositol pseudokinase complex subunit Tra2	-1.80134	-2.14569	-2.28146	-2.33286
SPAC977.12		L-asparaginase (predicted)	-2.30152	-2.14199
SPCP1E11.11	puf6	pumilio family RNA-binding protein Puf6 (predicted)	-1.62234	-2.13734	-1.96337	-1.6902
SPCC16C4.13c	rpl1201	60S ribosomal protein L12.1/L12A	-1.44906	-2.12614	-1.6578
SPAC23A1.03	apt1	adenine phosphoribosyltransferase (APRT) Apt1	-2.44656	-2.12357	-1.12917
SPBC3B8.09	utp3	U3 snoRNP-associated protein Utp3 (predicted)	-1.90025	-2.11286	-2.00615	-1.95499
SPAC17G8.13c	mst2	histone acetyltransferase Mst2	-1.96702	-2.11121	-2.13443	-2.10192
SPBC1711.06	rpl401	60S ribosomal protein L4 (predicted)	-1.24933	-2.10678	-1.06669
SPACUNK12.02c	cmk1	calcium/calmodulin-dependent protein kinase Cmk1	-1.95817	-2.10208	-1.96089	-1.97497
SPCC1322.15	rpl3402	60S ribosomal protein L34	-1.81639	-2.10044	-1.78006	-1.42234
SPAC3F10.18c	rpl4102	60S ribosomal protein L41 (predicted)		-2.09452	-1.59366
SPAC22F3.08c	rok1	ATP-dependent RNA helicase Rok1 (predicted)	-2.23044	-2.08685	-1.86948	-1.83044
SPAC694.05c	rps2502	40S ribosomal protein S25 (predicted)		-2.08234	-1.20951
SPAC16E8.06c	nop12	RNA-binding protein Nop12 (predicted)	-2.12556	-2.07633	-1.9259	-1.65196
SPBC25H2.05	egd2	nascent polypeptide-associated complex alpha subunit Egd2	-1.13291	-2.07621	-1.1668
SPAC18G6.05c	gcn1	translation initiation regulator Gcn1	-1.51136	-2.06628	-2.07677	-2.0293
SPCC417.06c	mug27	meiosis specific NDR family protein kinase Mug27/Slk1	-1.60627	-2.06155	-1.85131	-2.54689
SPAC15E1.03	rpl42	60S ribosomal protein L36/L42		-2.05886	-1.28298
SPAC821.13c	dnf1	trans-Golgi network aminophospholipid translocase (flippase), Dnf1 (predicted)	-1.4611	-2.05016	-2.13744	-1.98696
SPBC12C2.11		glutamine-fructose-6-phosphate transaminase (predicted)	-1.87365	-2.04488	-1.89855	-1.64483
SPAC9G1.10c	inp53	inositol polyphosphate phosphatase Inp53 (predicted)	-1.70107	-2.04479	-1.99044	-1.803
SPBC1734.09	yea4	NST UDP-N-acetylglucosamine transmembrane transporter (predicted)	-1.90701	-2.04403	-2.14872	-2.27114
SPCC548.07c	ght1	plasma membrane high-affinity glucose:proton symporter Ght1	-1.68839	-2.03727	-2.25236	-1.7874
SPAC14C4.08	mug5	dynactin complex subunit Mug5	-2.10752	-2.03404	-2.61028	-2.94269
SPBC119.03		O-methyltransferase, human COMT catechol homolog 1	-1.2876	-2.02914	-2.18422	-2.02492
SPAPB8E5.06c	rpl302	60S ribosomal protein L3	-1.08723	-2.02479	-1.13917
SPAC1556.07	pmm1	phosphomannomutase Pmm1	-1.46129	-2.02096	-2.17301	-2.13694
SPAC343.15	tit1	tRNA isopentenyltransferase Tit1	-1.81376	-2.0197	-2.02397	-1.98046
SPAC22G7.05	kri1	ribosome biogenesis protein Kri1 (predicted)	-1.67164	-2.01548	-1.92337	-1.81984
SPBC1539.04	tts1	tetra spanning protein 1, Tts1	-1.5954	-2.01373	-2.02754	-2.24704
SPCC970.11c	wtf9	wtf element Wtf9	-2.14394	-2.01223	-1.82727	-1.83033
SPAC23C11.02c	rps23	40S ribosomal protein S23 (predicted)		-2.00328	-1.34426
SPAC27D7.04	omt2	4-alpha-hydroxytetrahydrobiopterin dehydratase (predicted)	-2.15541	-2.00323	-1.91565	-2.09428
SPAC20G8.08c	fft1	SMARCAD1 family ATP-dependent DNA helicase Fft1 (predicted)	-1.76189	-2.00306	-2.09962	-2.05242
SPAC167.03c	snu66	U4/U6 x U5 tri-snRNP complex subunit Snu66	-1.8106	-2.00085	-1.88004	-1.73295
SPCC1223.14	aro2	chorismate synthase Aro2 (predicted)	-1.44587	-1.9868	-1.8796	-1.68401
SPAC22H12.04c	rps102	40S ribosomal protein S3a (predicted)		-1.98155	-1.6801	-1.16365
SPBC19F5.02c	utp4	U3 snoRNP-associated WD repeat protein Utp4 (predicted)	-1.57003	-1.97968	-1.88376	-1.68457
SPAC6F6.05	ost2	oligosaccharyltransferase epsilon subunit Ost2 (predicted)	-1.73109	-1.97883	-2.02949	-2.11252
SPCC622.18	rpl6	60S ribosomal protein L6 (predicted)		-1.97491	-1.35705
SPAC1D4.01	tls1	splicing factor Tls1	-2.49591	-1.97446	-1.55624	-1.53398
SPCC338.15	wbp1	dolichyl-di-phosphooligosaccharide-protein glycotransferase subunit Wbp1 (predicted)	-1.10929	-1.97019	-2.26165	-2.60713
SPCC4B3.04c	nte1	lysophospholipase (predicted)	-1.57717	-1.96947	-1.98567	-2.09536
SPAC56F8.09	rrp8	rRNA methyltransferase Rrp8 (predicted)	-2.41062	-1.96893	-1.69799	-1.4323
SPBC1604.15	gpi16	pig-T, Gpi16 (predicted)	-1.8788	-1.96834	-2.11053	-2.31672
SPAC1142.04	noc201	Noc complex subunit Noc201 (predicted)	-1.7003	-1.96812	-1.93013	-1.911
SPAC29E6.07		Schizosaccharomyces pombe specific protein, expressed during meiotic cell cycle	-2.59456	-1.96606	-1.33886	-1.51172
SPBC1778.04	spo6	Spo4-Spo6 kinase complex regulatory subunit Spo6		-1.96545	-3.07866	-3.91884
SPBP8B7.12c	fta3	kinetochore protein, CENP-H ortholog Fta3	-1.95116	-1.9599	-1.89307	-1.94763
SPAC56F8.07		ER membrane integral protein, implicated in sterol metabolism (predicted)	-1.49486	-1.95572	-2.20543	-2.36949
SPAC664.06	rlp7	ribosomal protein L7-like Rlp7 involved in ribosome biogenesis (predicted)	-1.41809	-1.95514	-1.31808
SPBC12C2.10c	pst1	Clr6 histone deacetylase complex subunit Pst1	-1.64144	-1.95107	-1.98911	-2.13615
SPCC1620.12c		GTPase activating protein (predicted)	-1.69284	-1.93727	-1.95565	-1.9152
SPBC3H7.06c	pof9	F-box protein Pof9	-1.84811	-1.93659	-1.7983	-1.2039
SPAC27E2.05	cdc1	DNA polymerase delta small subunit Cdc1	-1.33688	-1.93615	-2.08691	-2.10064
SPBC336.10c	tif512	translation elongation and termination factor eIF5A (predicted)		-1.936	-1.32619
SPAC959.06c		alpha/beta hydrolase fold	-1.93168	-1.92966	-1.34764
SPAC13G6.01c	rad8	ubiquitin-protein ligase E3/ ATP-dependent DNA helicase Rad8	-1.40108	-1.92778	-2.11276	-2.2885
SPBC17G9.09	tif213	translation initiation factor eIF2 gamma subunit	-1.19446	-1.92658	-1.98082	-2.02976
SPBC25H2.04c	tim22	TIM22 inner membrane protein insertion complex subunit Tim22 (predicted)	-1.0698	-1.92306	-1.38671
SPCC613.05c	rpl35	60S ribosomal protein L35	-1.00482	-1.92059	-1.35331
SPAC16E8.16	sua7	transcription factor TFIIB	-1.97838	-1.91778	-1.81517	-1.7697
SPAC3A12.19		mitochondrial ribosomal protein subunit L27 (predicted)	-1.51641	-1.91128	-1.99546	-2.25345
SPBC947.05c	frp2	ferric-chelate reductase Frp2 (predicted)	-2.82871	-1.91113	-1.62497	-1.52503
SPBP8B7.21	ubp3	ubiquitin C-terminal hydrolase Ubp3	-1.65956	-1.90736	-1.69314	-1.45875
SPAC1687.07		ER membrane DUF2015 family conserved fungal protein	-1.93226	-1.90635	-1.60895	-1.52867
SPBC19C7.06	prs1	cytoplasmic proline-tRNA ligase Prs1 (predicted)	-1.6735	-1.90627	-1.541	-1.28556
SPBC776.01	rpl29	60S ribosomal protein L29	-1.08518	-1.8963	-1.18353
SPBC713.09		Schizosaccharomyces specific protein	-1.29149	-1.89316	-1.82585	-1.83414
SPAC1B3.16c	vht1	plasma membrane vitamin H transmembrane transporter Vht1		-1.89287	-1.65076	-1.49559
SPBC29A3.04	rpl8	60S ribosomal protein L7a/L8 (predicted)		-1.89277	-1.42024
SPBC25B2.11	pof2	F-box protein Pof2	-2.15669	-1.88579	-1.7575	-1.83508
SPBC11B10.07c	ivn1	plasma membrane phospholipid-translocating ATPase complex Lem3 family subunit Ivn1 (predicted)	-1.73139	-1.88555	-1.58723	-1.42618
SPAC4H3.17		dubious	-1.47974	-1.88063	-2.29339	-2.60371
SPBP35G2.05c	cki2	serine/threonine protein kinase Cki2	-2.00809	-1.87793	-1.83083	-1.70433
SPBC28E12.03	rga4	RhoGAP, GTPase activating protein Rga4	-1.34422	-1.87196	-2.06004	-2.0258
SPBC1773.04		methylglyoxyl reductase (NADPH-dependent) (predicted)	-1.42926	-1.87062	-1.8665	-1.91168
SPAC4D7.15	new12	Schizosaccharomyces specific protein New12	-1.69346	-1.86385	-2.09971	-2.52532
SPAC9.10	thi9	plasma membrane thiamine transmembrane transporter Thi9	-2.36987	-1.8611	-1.24696	-1.87005
SPAC1486.04c	alm1	nucleoporin Alm1	-1.44032	-1.85776	-2.05327	-2.1703
SPAC1071.09c		nucleolar DNAJ domain protein, DNAJC9 family, implicated in mRNA splicing (predicted)	-2.19625	-1.85618	-1.72904	-1.50523
SPBC3D6.03c	trz2	mitochondrial 3'-tRNA processing endonuclease tRNAse Z, Trz2	-1.94502	-1.85552	-1.44136
SPBC19G7.09	ulp1	SUMO deconjugating enzyme Ulp1		-1.84543	-2.07773	-2.32869
SPBC1604.14c	shk1	PAK-related kinase Shk1	-1.27107	-1.84273	-2.03505	-2.12863
SPAC2F7.16c	pld1	phospholipase D, Pld1	-1.18785	-1.84108	-1.95349	-2.22378
SPAC22G7.07c	ime4	mRNA (N6-adenosine)-methyltransferase Ime4 (predicted)	-1.93985	-1.84077	-1.9401	-2.01817
SPBC215.06c		nucleolar RNA-binding protein, human LYAR homolog, implicated in transcriptional regulation	-2.20635	-1.8382	-1.503	-1.41223
SPBC23G7.15c	rpp202	60S acidic ribosomal protein A4	-1.36853	-1.83332
SPAC1782.11	met14	adenylyl-sulfate kinase (predicted)	-1.24058	-1.83309	-1.09133
SPBC3B8.01c	arh1	mitochondrial [2Fe-2S] cluster asssembly NADPH-ferredoxin reductase Arh1	-1.86938	-1.82991	-1.64928	-1.555
SPAC16A10.01		plasma membrane ThrE amino acid transmembrane transporter family protein (preedicted)	-1.53973	-1.82955	-1.80756	-1.95368
SPAC3F10.15c	spo12	Spo12 family nuclear protein	-2.11271	-1.82489	-1.92233	-1.80992
SPBC15C4.05	dhx29	ATP-dependent RNA helicase, human DHX29 ortholog (predicted)	-1.5578	-1.82407	-2.03237	-2.31589
SPBC31E1.06	bms1	GTP binding protein Bms1 (predicted)	-1.40759	-1.82231	-1.80691	-1.76233
SPBC1306.02	rtt10	WD repeat protein, human WDR6 family, involved in endocytic recycling	-1.40104	-1.82071	-1.84795	-1.79679
SPCC1393.03	rps1501	40S ribosomal protein S15 (predicted)	-1.00605	-1.82025	-1.11911
SPBC14F5.06	rli1	iron-sulfur ATPase involved in ribosome biogenesis and translation Rli1 (predicted)	-1.45876	-1.81381	-1.73353	-1.76304
SPBP16F5.06	nop8	ribosome biogenesis protein Nop8 (predicted)	-1.42645	-1.80943	-1.93234	-1.88047
SPCC1529.01		transmembrane transporter (predicted)	-1.49246	-1.80888	-1.43967	-1.36622
SPAC644.13c		Rab GTPase binding (predicted)	-1.4046	-1.80539	-1.86061	-1.89815
SPAC23H4.15	tsr1	ribosome biogenesis protein Tsr1 (predicted)	-1.52206	-1.801	-1.70597	-1.49102
SPAC959.05c	pdi4	ER membrane protein disulfide isomerase Pdi4 (predicted)	-2.30186	-1.80078	-1.62939	-1.39702
SPBC19C2.01	cdc28	ATP-dependent RNA helicase Cdc28	-1.33709	-1.80069	-1.87095	-1.83944
SPAC32A11.04c	tif212	translation initiation factor eIF2 beta subunit (predicted)	-1.50363	-1.7979	-1.73663	-1.81272
SPAC926.08c	rpf2	Brix domain ribosome biogenesis protein Rpf2	-1.98648	-1.78268	-1.67526	-1.48497
SPBC4F6.14	nop4	RNA-binding protein Nop4 (predicted)	-1.55622	-1.78253	-1.71372	-1.62254
SPBC1A4.07c	sof1	U3 snoRNP-associated protein Sof1 (predicted)	-1.69984	-1.77859	-1.82536	-1.64152
SPAC1805.13	rpl14	60S ribosomal protein L14 (predicted)		-1.77688	-1.16104
SPBP16F5.03c	tra1	SAGA complex phosphatidylinositol pseudokinase Tra1	-1.64561	-1.77287	-1.88374	-2.00679
SPAC23C11.14	zhf1	ER zinc ion transmembrane transporter Zhf1	-1.48472	-1.77275	-1.48132	-1.41649
SPAC29E6.06c		cytoplasmic cysteine-tRNA ligase Crs1 (predicted)	-1.37919	-1.76984	-1.77327	-1.78433
SPCC31H12.05c	sds21	serine/threonine protein phosphatase PP1 subfamily, Sds21	-2.38774	-1.76547	-1.00123
SPCC1322.09		Golgi protein, associated with COP vesicles (predicted), DUF5427		-1.76425	-1.71926	-1.60019
SPCC613.03		endoplasmic reticulum EF hand protein (predicted)	-1.72939	-1.76238	-1.76613	-2.18455
SPBC4C3.05c	nuc1	DNA-directed RNA polymerase I complex large subunit Nuc1	-1.41902	-1.75769	-1.59927	-1.45006
SPBC17D1.01	spp41	transcriptional regulatory protein Spp41 (predicted)	-1.2884	-1.75748	-1.67071	-1.5905
SPBC342.03	gas4	spore wall 1,3-beta-glucanosyltransferase Gas4	-1.50337	-1.75728	-1.88525	-2.13967
SPBC32H8.08c	omh5	alpha-1,2-mannosyltransferase Omh5 (predicted)	-1.48981	-1.75474	-1.72977	-1.69758
SPAC19B12.04	rps3001	40S ribosomal protein S30 (predicted)	-1.11939	-1.75442	-1.0276
SPAC1805.12c	uep1	ribosomal-ubiquitin fusion protein Ubi2	-1.34334	-1.75429
SPAC3A11.04	sei1	seipin, lipid droplet associated protein Sei1 (predicted)	-2.28834	-1.75048	-1.82209	-1.82888
SPAC9.03c	brr2	U5 snRNP complex subunit Brr2	-1.18023	-1.74835	-1.73615	-1.80972
SPAC5D6.01	rps2202	40S ribosomal protein S15a (predicted)		-1.74616	-1.03613
SPAC8F11.04		U3 snoRNP-associated protein Cic1/Utp30 family (predicted)	-1.66883	-1.74576	-1.60451	-1.4291
SPAC6F6.07c	rps13	40S ribosomal protein S13		-1.74441	-1.42188
SPBC1271.10c		transmembrane transporter (predicted)	-2.38072	-1.74308	-1.29041	-1.21767
SPBC1734.01c	esf1	pre-rRNA processing protein Esf1 (predicted)	-1.47796	-1.74127	-1.5977	-1.29156
SPBC16G5.03	mrz1	ubiquitin-protein ligase E3/SUMO transferase, Topors, possibly associated with DNA damage (predicted)	-2.0679	-1.73959	-1.70005	-1.71516
SPAC4G9.04c	pcf11	mRNA cleavage and polyadenylation specificity factor (predicted)	-1.44053	-1.73891	-1.66474	-1.41485
SPBC13G1.09	enp1	bystin family U3 and U14 snoRNA associated protein Enp1 (predicted)	-1.59415	-1.73819	-1.66272	-1.52578
SPBC16H5.14c		short chain dehydrogenase DHRS3 family, implicated in lipid (isoprenoid) metabolism	-1.55698	-1.73764	-1.77548	-1.84706
SPCC1442.02	glm2	Glomulin, ubiquitin-protein transferase inhibitor Glm2	-1.33243	-1.73685	-1.89781	-1.67872
SPAC2E1P5.05	rrp9	U3 snoRNP-associated protein Rrp9 (predicted)	-1.67488	-1.73474	-1.69354	-1.56703
SPBC83.17	mbf1	transcriptional coactivator, multiprotein bridging factor Mbf1 (predicted)	-1.06324	-1.72454	-1.70065	-1.86572
SPAC18G6.02c	chp1	chromodomain protein Chp1	-1.57527	-1.72441	-1.74983	-1.69803
SPCC1840.03	sal3	karyopherin/importin beta family nuclear import signal receptor Sal3	-1.42406	-1.72434	-1.75275	-1.7179
SPBC17D1.05		Schizosaccharomyces specific protein	-1.32822	-1.72257	-1.85027	-1.81915
SPCC31H12.02c	mug73	multispanning 7TM plasma membrane rhodopsin family protein, implicated in signalling	-2.02	-1.71899	-1.69579	-1.58353
SPBC902.04	rmn1	RNA-binding protein	-1.59143	-1.715	-1.70832	-1.69533
SPAC1093.05		ATP-dependent RNA helicase Hca4 (predicted)	-1.47943	-1.70719	-1.66975	-1.66558
SPAC29A4.04c	cbf5	pseudouridine synthase Cbf5 (predicted)	-1.14848	-1.70554	-1.3823	-1.04137
SPAPB1E7.01c		DUF3245 nucleolar protein, conserved in fungi and plant family	-1.6823	-1.70476	-1.60393	-1.59641
SPAC167.02	ptb1	geranylgeranyltransferase II beta subunit Ptb1	-1.85804	-1.70294	-1.62811	-1.48634
SPBC947.07	rrp1402	ribosome biogenesis protein Rrp14 (predicted)	-2.02267	-1.69869	-1.45692	-1.39317
SPAC9G1.14		dubious		-1.69786	-2.19984	-2.81399
SPAC11E3.12		mitochondrial thioredoxin family protein, implicated in sulfur cluster assembly	-1.94015	-1.69273	-1.77012	-1.65046
SPAC1F7.02c	has1	ATP-dependent RNA helicase Has1 (predicted)	-1.2426	-1.69256	-1.62963	-1.52474
SPAC19B12.01		TPR repeat protein, human TTC27 ortholog	-1.93413	-1.69186	-1.49387	-1.27863
SPCC4B3.13		MatE family transmembrane transporter (predicted)	-1.3778	-1.68689	-1.65979	-1.74487
SPAC57A10.12c	ura3	mitochondrial dihydroorotate dehydrogenase Ura3	-1.59342	-1.67996	-1.54948	-1.40088
SPBC1711.05	srp40	nucleocytoplasmic transport chaperone Srp40 (predicted)	-1.41578	-1.67969	-1.70992	-1.85166
SPBC1652.02		APC amino acid transmembrane transporter (predicted)	-1.12851	-1.67704	-1.83096	-1.73818
SPAC26A3.15c	nsp1	nucleoporin Nsp1	-1.05787	-1.67623	-1.71184	-1.70113
SPAC24C9.09		mitochondrial threonine-tRNA ligase (predicted)	-1.27334	-1.67589	-1.98504	-1.994
SPAC27E2.03c		Obg-like ATPase, human OLA1 ortholog (predicted)	-1.27219	-1.67545	-1.43286	-1.24616
SPCC1827.06c		aspartate semialdehyde dehydrogenase (predicted)		-1.67495	-1.48788	-1.51429
SPCC736.12c	mmi1	nucleus specific RNA binding exosome specificity factor Mmi1	-1.71103	-1.67285	-1.69304	-1.51431
SPAC2F7.11	nrd1	RNA-binding protein Nrd1		-1.66991	-2.01936	-2.27037
SPCC1450.11c	cek1	serine/threonine protein kinase Cek1	-1.24666	-1.66905	-1.72205	-1.79971
SPBC16A3.09c	ufd1	Hrd1 ubiquitin ligase complex subunit Ufd1	-1.76882	-1.66184	-1.42794	-1.32593
SPBC776.08c	utp22	small-subunit processome, UTP-C complex subunit Utp22 (predicted)	-1.66894	-1.66071	-1.60535	-1.57627
SPAC823.17	tom6	mitochondrial TOM complex subunit Tom6 (predicted)	-1.57289	-1.6577	-1.42243	-1.4803
SPAC13D6.02c	byr3	translational activator, zf-CCHC type zinc finger protein (predicted)	-1.13615	-1.65687	-1.03893
SPBC25B2.05	mis3	rRNA processing protein Mis3	-1.76514	-1.64172	-1.40732	-1.13679
SPCC1393.11	mrpl20	mitochondrial ribosomal protein subunit L20, Mrpl20 (predicted)	-1.01805	-1.63988	-2.05921	-2.3409
SPBC14C8.13	ber1	SRR1 family protein involved in microtubule stabilization Ber1 (predicted)	-1.74538	-1.63501	-1.37541	-1.29175
SPBP8B7.20c	nop2	rRNA (cytosine-C5-)-methyltransferase activity Nop2 (predicted)	-1.66769	-1.63487	-1.45868	-1.26754
SPAC17H9.06c		DUF4196 and DUF4211, human CCDC82 ortholog	-1.46678	-1.63197	-1.67904	-1.8114
SPAC26F1.12c	hgh1	Armadillo-type fold protein, human HGH1 ortholog, implicated in ribosome biogenesis	-1.98834	-1.6319	-1.3275	-1.14573
SPCC645.08c	snd1	RNA-binding protein, involved in chromatin silencing by small RNA, Snd1		-1.63153	-1.93697	-2.07238
SPBC336.05c	hen1	small RNA 2'-O-methyltransferase Hen1 (predicted)	-2.55455	-1.63044	-1.84904	-2.20724
SPCC70.03c	put1	proline dehydrogenase Put1 (predicted)		-1.62828	-1.94113	-2.04121
SPBC16A3.11	eso1	mitotic cohesin N-acetyltransferase/DNA polymerase eta Eso1 fusion protein	-1.45065	-1.62547	-1.80201	-1.88516
SPCC4G3.10c	rhp42	DNA repair protein Rhp42	-1.87918	-1.62476	-1.58661	-1.6511
SPBC25H2.15	trs401	SSU-rRNA maturation protein Tsr4 homolog 1 Tsr401 (predicted)	-1.35219	-1.62333	-1.56611	-1.58717
SPBC21D10.11c	nfs1	mitochondrial [2Fe-2S] cluster asssembly and tRNA modification cysteine desulfurase Nfs1	-1.40481	-1.62283	-1.26065	-1.01873
SPAC3F10.16c		GTP binding protein, HSR1-related (predicted)	-1.57164	-1.62177	-1.19096
SPBC16A3.03c	ppr7	mitochondrial PPR repeat protein Ppr7		-1.62153	-1.93074	-2.34418
SPCC1183.07	rrp5	U3 snoRNP-associated protein Rrp5 (predicted)	-1.26708	-1.62044	-1.52114	-1.45688
SPAC1039.08		serine acetyltransferase (predicted)	-1.55332	-1.62031	-1.52417	-1.57613
SPCC794.09c	tef101	translation elongation factor EF-1 alpha Ef1a-a		-1.61856	-1.23171
SPBC19F5.05c	ppp1	pescadillo-family BRCT domain protein Ppp1 (predicted)	-1.44693	-1.61833	-1.46775	-1.21314
SPCC1840.10	lsm8	Lsm2-8 complex Lsm8 (predicted)	-1.24068	-1.61473	-1.72164	-1.72662
SPBC119.05c	lsb1	Wiskott-Aldrich syndrome homolog binding protein Lsb1 (predicted)	-1.74383	-1.61109	-1.38389	-1.12149
SPAC1A6.02	wdr55	WD repeat protein, human WDR55 family, involved in ribosome biogenesis (predicted)	-1.1185	-1.60937	-1.80327	-1.73671
SPBC19G7.05c	bgs1	primary septum and spore wall linear 1,3-beta-glucan synthase catalytic subunit Bgs1	-1.32477	-1.60901	-1.54043	-1.50657
SPAC57A7.06	utp14	U3 snoRNP protein Utp14 (predicted)	-1.16768	-1.60884	-1.49087	-1.34545
SPBC14C8.12	rpb8	DNA-directed RNA polymerase I, II and III subunit Rpb8	-1.51293	-1.60829	-1.39362	-1.19676
SPBC26H8.09c	snf59	SWI/SNF complex subunit Snf59	-1.31248	-1.60727	-1.68349	-1.8489
SPBC1289.06c	ppr8	mitochondrial PPR repeat protein Ppr8	-1.60125	-1.60555	-1.57293	-1.30533
SPCC16A11.01	sfk1	plasma membrane protein involved in inositol lipid-mediated signaling Sfk1 (predicted)	-1.31789	-1.60279	-1.47147	-1.56994
SPAC10F6.04	ats1	RCC domain protein Ats1 (predicted)	-1.83971	-1.59806	-1.45143	-1.53401
SPCC24B10.13	skb5	protein kinase activator Skb5	-1.37694	-1.59329	-1.56768	-1.69647
SPBC557.02c		DUF2458 conserved fungal protein	-1.53216	-1.59198	-1.60483	-1.41335
SPAC1039.07c		aminotransferase class-III, possible transaminase, unknown specificity, implicated in amino acid or cofactor metabolism	-1.48549	-1.59185	-1.54596	-1.52742
SPAC11G7.01	mtl2	serine-rich Schizosaccharomyces specific protein		-1.59103	-1.77102	-1.94376
SPAC17H9.10c	ddb1	Cul4-RING E3 adaptor Ddb1	-1.57935	-1.58979	-1.632	-1.61389
SPAC222.06	mak16	nuclear HMG-like acidic protein Mak16 (predicted)	-1.81022	-1.58876	-1.19712
SPAC13C5.03	tht1	nuclear membrane protein involved in karyogamy Tht1		-1.58527	-2.27979	-2.77249
SPAC630.15	mug177	Schizosaccharomyces pombe specific protein	-1.40038	-1.58398	-1.7323	-1.51087
SPAC1006.05c	och1	alpha-1,6-mannosyltransferase Och1	-1.13932	-1.57863	-1.73002	-1.66297
SPAC22A12.07c	ogm1	protein O-mannosyltransferase Ogm1	-1.06572	-1.57319	-1.44814	-1.31631
SPBC1711.07	rrb1	WD repeat protein Rrb1 (predicted)	-1.49187	-1.57279	-1.20603
SPAC17A2.04c	cns1	HSP chaperone complex subunit Cns1 (predicted)	-1.42003	-1.5693	-1.55258	-1.38026
SPAC5H10.12c	otg1	alpha-1,3-galactosyltransferase (predicted)		-1.56717	-1.99713	-2.43735
SPBP8B7.09c	los1	karyopherin/importin-beta family nuclear import receptor Los1 (predicted)	-1.23606	-1.56664	-1.60995	-1.41491
SPCC16C4.14c	sfc4	transcription factor TFIIIC complex subunit Sfc4	-1.41922	-1.56478	-1.54403	-1.48128
SPBC543.06c	dbp8	ATP-dependent RNA helicase Dbp8 (predicted)	-1.7423	-1.56431	-1.35875	-1.20438
SPAC144.09c	sfc2	transcription factor TFIIIA	-1.52849	-1.56035	-1.47983	-1.64081
SPCP1E11.10		ankyrin repeat protein, unknown biological role	-1.35528	-1.55423	-1.14346
SPBC15C4.04c		amino acid transmembrane transporter (predicted)		-1.55339	-1.72954	-1.74149
SPBC119.09c	orm1	ORMDL family protein Orm1 (predicted)	-1.02226	-1.55145	-1.65771	-1.80973
SPBC651.08c	rpc1	DNA-directed RNA polymerase III complex large subunit Rpc1 (predicted)	-1.37136	-1.54759	-1.44127	-1.27959
SPBC800.08	gcd10	tRNA (m1A) methyltransferase Gcd10 (predicted)	-1.61854	-1.54351	-1.39699	-1.23197
SPAC30C2.02	mmd1	deoxyhypusine hydroxylase	-1.65908	-1.54165	-1.27655	-1.09446
SPAC5H10.06c	adh4	alcohol dehydrogenase Adh4	-1.13342	-1.53682	-1.14604
SPCC1494.05c	ubp12	CSN-associated deubiquitinating enzyme Ubp12	-1.0923	-1.53077	-1.66113	-1.72983
SPAC23C4.03	hrk1	haspin related kinase Hrk1	-1.19826	-1.53047	-1.6775	-1.44112
SPBC17A3.06		phosphoprotein phosphatase (predicted)		-1.5258	-1.55754	-1.33773
SPCC4F11.03c		Schizosaccharomyces specific protein	-1.06988	-1.52033	-1.58453	-1.62106
SPAC17G8.01c	trl1	tRNA ligase Trl1 (predicted)	-1.02432	-1.51912	-1.56401	-1.58706
SPCC285.03	dbp6	ATP-dependent RNA helicase Dbp6 (predicted)	-1.0057	-1.5164	-1.63007	-1.70033
SPAC15A10.04c	zpr1	EF-1 alpha binding zinc finger protein Zpr1 (predicted)	-1.42235	-1.51298	-1.33817	-1.08226
SPBC1778.01c	zuo1	ribosome-associated chaperone, zuotin (predicted)	-1.03951	-1.51252	-1.52162	-1.48464
SPBC36.01c		spermidine family transmembrane transporter (predicted)		-1.5114	-1.97753	-2.2815
SPAC1B3.13	nan1	U3 snoRNP-associated protein Nan1 (predicted)	-1.20547	-1.51116	-1.55845	-1.35022
SPAC20G8.03	itr2	MFS myo-inositol transmembrane transporter		-1.50965	-1.59307	-1.69029
SPAC6G9.10c	sen1	ATP-dependent 5' to 3' DNA/RNA helicase Sen1	-1.25971	-1.50864	-1.62676	-1.78278
SPBC27B12.13	tom40	mitochondrial TOM complex subunit Tom40 (predicted)		-1.50696	-1.60625	-1.41424
SPBC83.07	jmj3	Lid2 complex subunit, histone demethylase H3-K36 specific Jmj3		-1.50297	-1.60872	-1.59108
SPAC29B12.02c	set2	histone lysine methyltransferase Set2	-1.22495	-1.50155	-1.63302	-1.65756
SPAC8C9.10c	rrp14	ribosome biogenesis protein Rrp14 (predicted)	-1.95019	-1.50095	-1.22679
SPBC28F2.04c	cwf7	Prp19 complex subunit Cwf7	-1.6395	-1.49436	-1.19605
SPBC1271.02	stt3	oligosaccharyltransferase subunit Stt3		-1.4889	-1.62137	-1.71326
SPAC227.06	yip5	Rab GTPase binding Yip5 (predicted)	-1.05712	-1.4884	-1.69587	-1.88508
SPBC11B10.03	cog8	Golgi transport complex subunit Cog8 (predicted)	-1.39016	-1.48825	-1.66451	-2.00415
SPCC1906.01	mpg1	mannose-1-phosphate guanyltransferase Mpg1		-1.48767	-1.59002	-1.52665
SPAC56F8.03	tif52	translation initiation factor eIF5B Tif52 (predicted)		-1.48576	-1.52725	-1.49551
SPAC12B10.10	nod1	medial cortical node Gef2-related protein protein Nod1	-1.24688	-1.48468	-1.72869	-1.84079
SPBC4C3.09	otg3	alpha-1,3-galactosyltransferase		-1.48187	-1.69349	-1.73555
SPCC1235.02	bio2	biotin synthase		-1.48051	-1.65497	-1.84601
SPAC4G8.07c	trm2	tRNA (m5U54) methyltransferase Trm2 (predicted)	-1.09968	-1.47926	-1.54938	-1.43027
SPAC56F8.05c	mug64	Golgi BAR domain protein (predicted)	-1.21932	-1.47869	-1.34431	-1.13037
SPAC6B12.09	trm10	tRNA m(1)G methyltransferase Trm10	-1.22557	-1.47817	-1.3069	-1.41162
SPBC30D10.18c	rpl102	60S ribosomal protein L10a	-1.70471	-1.47592
SPAC3H1.04c	mdm31	mitochondrial inner membrane protein Mdm31	-1.63412	-1.47356	-1.49559	-1.56931
SPBC1709.12	rid1	GTPase binding protein Rid1 (predicted)		-1.47274	-1.94563	-2.59471
SPCC338.11c	efm2	elongation factor EF2/EF3 methyltransferase lysine methyltransferase Efm2 (predicted)	-1.4262	-1.47173	-1.3928	-1.17106
SPBC3H7.14	mug176	BRCT domain protein		-1.46949	-1.85422	-1.86891
SPBC15D4.12c	mug98	Schizosaccharomyces specific protein Mug98	-1.92634	-1.46903
SPBC28E12.01c	apc13	anaphase-promoting complex TPR lobe accessory factor Apc13	-1.61129	-1.46579	-1.32986
SPBC1347.02	ani1	CENP-A amino terminus domain (NTD) isomerase Ani1	-1.83155	-1.46307	-1.12556
SPCC584.15c		arrestin involved in ubiquitin-dependent endocytosis	-1.67729	-1.46169	-1.34929	-1.27912
SPBC26H8.08c	grn1	GTPase Grn1	-1.55669	-1.46136	-1.21423
SPAC22A12.15c	bip1	ER heat shock protein BiP		-1.46135	-1.68784	-1.74774
SPBC14F5.05c	sam1	S-adenosylmethionine synthetase		-1.45674	-1.94641	-1.71939
SPCC24B10.16c		proteasome assembly chaperone Pac4	-1.01725	-1.45674	-1.40274	-1.46749
SPAC27F1.03c	uch1	ubiquitin C-terminal hydrolase Uch1	-1.57015	-1.45157	-1.38557	-1.24317
SPAC688.08	srb8	mediator complex subunit Med12		-1.45055	-1.60314	-1.57612
SPAPB21F2.02	dop1	Dopey family protein Dop1	-1.10204	-1.4504	-1.5521	-1.47952
SPAC1F7.04	rho1	Rho family GTPase Rho1	-1.37105	-1.44951	-1.32228	-1.16416
SPAC30D11.06c	hfl1	organic solute transmembrane transporter (predicted)	-1.61866	-1.44786	-1.1714
SPAC27F1.06c	ani2	CENP-A amino terminus domain (NTD) isomerase Ani2	-1.74987	-1.4469	-1.13467
SPBC29A3.11c	ort1	mitochondrial ornithine transmembrane transporter Ort1 (predicted)	-1.27116	-1.44501	-1.68111	-1.77427
SPAC23G3.06	nop58	U3 snoRNP protein Nop58 (predicted)		-1.44352	-1.44593	-1.40108
SPBP23A10.07	rpa2	DNA-directed RNA polymerase I complex subunit Rpa2		-1.44232	-1.33795	-1.35424
SPCC1919.11	mug137	BAR adaptor protein, involved in endocytosis (predicted)		-1.4422	-1.57936
SPAC19G12.10c	cpy1	vacuolar carboxypeptidase Y	-1.31579	-1.43921	-1.11466
SPAC6B12.05c	ies2	Ino80 complex subunit Ies2	-1.20704	-1.43813	-1.40928	-1.25127
SPCC191.08	lto1	CIA machinery involved in ribosome biogenesis protein Lto1 (predicted)	-1.35542	-1.43748	-1.07158
SPCC1223.11	ptc2	MAP kinase threonine phosphatase, protein phosphatase 2c homolog Ptc2	-1.0485	-1.435	-1.67892	-1.62864
SPBC8D2.10c	rmt3	type I ribosomal protein arginine N-methyltransferase Rmt3	-1.22475	-1.43462	-1.36833	-1.11595
SPAC1006.06	rgf2	RhoGEF Rgf2		-1.43368	-1.577	-1.39724
SPBP8B7.15c	mpe1	mRNA cleavage ubiquitin-protein ligase E3 Mpe1 (predicted)	-1.92966	-1.43173	-1.09904
SPBC25B2.09c	mrs1	mitochondrial and cytoplasmic arginine-tRNA ligase Rrs1/Mrs1 (predicted)		-1.42439	-1.37832	-1.19406
SPAC24B11.08c	erv46	COPII-coated vesicle component Erv46 (predicted)		-1.42396	-1.64085	-1.49212
SPAC17H9.05	ebp2	rRNA processing protein Ebp2	-1.3983	-1.42244	-1.31032	-1.31543
SPAC13A11.02c	erg11	sterol 14-demethylase Erg11	-1.01245	-1.41785	-1.49961	-1.842
SPBC106.14c	sda1	SDA1 family protein (predicted)	-1.58656	-1.41694	-1.26029	-1.19238
SPAC32A11.02c		DUF4449 family conserved fungal protein	-1.52265	-1.41451	-1.20848	-1.57038
SPAC23A1.16c	rtr1	RNA polymerase II CTD phosphatase Rtr1 (predicted)	-1.36611	-1.41418	-1.45638	-1.23852
SPCC320.06		conserved fungal protein	-1.7603	-1.4116	-1.35711	-1.23301
SPAC869.05c		plasma membrane sulfate transmembrane transporter (predicted)		-1.41129	-1.35473	-2.23621
SPAC1687.16c	erg31	C-5 sterol desaturase Erg31		-1.41062	-1.76393	-1.82281
SPBC4B4.12c		Schizosaccharomyces specific protein	-1.99594	-1.4097	-1.54105	-1.91967
SPAC10F6.10	rio1	protein kinase, RIO family Rio1 (predicted)	-1.70766	-1.40777	-1.20045
SPBC11G11.03	mrt4	mRNA turnover and ribosome assembly protein Mrt4 (predicted)	-1.66346	-1.40665	-1.08374
SPBC14F5.07	doa10	ER ubiquitin-protein ligase E3 Doa10 (predicted)	-1.09443	-1.4065	-1.32129	-1.25652
SPAC630.04c		Schizosaccharomyces specific protein	-1.83822	-1.40577	-1.1876
SPBC1718.03	ker1	DNA-directed RNA polymerase I complex subunit Ker1	-1.46371	-1.40491	-1.28866	-1.2183
SPAC8F11.09c	nnt1	nicotinamide N-methyltransferase Nnt1 (predicted)	-1.19875	-1.40378	-1.45065	-1.34497
SPAC16C9.07	pom2	DYRK family protein kinase Pom2	-1.01295	-1.40236	-1.57877	-1.71305
SPCC622.13c	tti1	ASTRA complex subunit, Armadillo-type fold TTi1		-1.4015	-1.73924	-1.83759
SPCC1183.09c	pmp31	plasma membrane proteolipid Pmp31	-1.62974	-1.40126	-1.31711	-1.43368
SPAC144.12	rki1	ribose 5-phosphate isomerase Rki1		-1.40114	-1.37867	-1.45351
SPAC13C5.07	mre11	Mre11 nuclease	-1.27518	-1.40105	-1.33243	-1.05114
SPAC1486.05	nup189	nucleoporin Nup98 and Nup96	-1.06991	-1.40074	-1.50464	-1.62147
SPBC1773.08c	omh4	alpha-1,2-mannosyltransferase Omh4 (predicted)	-1.30747	-1.40021	-1.73641	-2.16985
SPBC17D11.05	tif32	translation initiation factor eIF3a		-1.39942	-1.47944	-1.51358
SPAC1071.11		NADH-dependent flavin oxidoreductase (predicted), possibly riboflavin reductase	-1.04944	-1.39702	-1.40832	-1.16111
SPAC4C5.03		multispanning membrane protein, CTNS/PQ domain protein	-1.06705	-1.39697	-1.13525	-1.16081
SPCC4G3.17	hdd1	HD domain protein phosphoric ester hydrolase family (predicted)		-1.396	-1.54054	-1.74333
SPCC126.03	pus1	TruA family tRNA/ U2 snRNA pseudouridine synthase Lsp1	-1.14092	-1.39547	-1.24542
SPAC22A12.12c	rrp40	exosome subunit Rrp40		-1.39217	-1.48412	-1.48533
SPBC1709.05	sks2	heat shock protein, ribosome associated molecular chaperone Sks2		-1.38961	-1.21466	-1.10449
SPAC24H6.10c		phospho-2-dehydro-3-deoxyheptonate aldolase (predicted)	-1.19621	-1.38758	-1.13298
SPCC736.07c	uri1	unconventional prefoldin chaperone involved protein complex assembly Uri1 (predicted)	-1.51911	-1.38708	-1.19311	-1.02174
SPAC56E4.07		N-acetyltransferase (predicted)		-1.38694	-1.4212	-1.25632
SPAC1B2.05	mcm5	MCM complex subunit Mcm5	-1.24279	-1.38534	-1.39072	-1.29642
SPAC343.08c	mrp17	mitochondrial ribosomal protein subunit Mrp17 (predicted)	-1.51803	-1.38461	-1.41874	-1.40018
SPAC8E11.07c	alp31	tubulin specific chaperone cofactor A, Alp31		-1.38457	-1.55667	-1.6935
SPAC13D6.04c	btb3	substrate adaptor for cullin 3 ubiquitin ligase Btb3	-1.32641	-1.38436	-1.30536	-1.14875
SPCC63.13		DNAJ domain protein	-1.03503	-1.38375	-1.54405	-2.06699
SPAC3A12.16c	tim17	TIM23 translocase complex subunit Tim17 (predicted)		-1.38344	-1.35235	-1.22345
SPAC1B3.10c		SEL1 repeat protein, ERAD E3 ligase adaptor subunit (predicted)		-1.38229	-1.65732	-1.86182
SPAC1527.03	lar1	RNA-binding protein, LARP1 family Lar1 (predicted)	-1.28006	-1.38207	-1.44135	-1.59405
SPBC20F10.01	gar1	box H/ACA snoRNP complex subunit Gar1	-1.02767	-1.38159	-1.1997
SPBC29A3.16	rrs1	ribosome biogenesis protein Rrs1	-1.46136	-1.38097	-1.16983	-1.16613
SPBC649.05	cut12	spindle pole body protein Cut12	-1.49925	-1.38025	-1.20785	-1.21509
SPAC1071.03c	sil1	nucleotide exchange factor for the ER lumenal Hsp70 chaperone, Sil1 (predicted)	-1.13062	-1.37959	-1.56941	-1.8223
SPAPB1A11.04c	mca1	transcription factor, zf-fungal binuclear cluster type Mca1 (predicted)	-1.35777	-1.37898	-1.23124	-1.00317
SPAC22H10.07	scd2	scaffold protein Scd2	-1.76622	-1.37786	-1.1592
SPAC3G9.09c	tif211	translation initiation factor eIF2 alpha subunit		-1.3774	-1.21715	-1.02894
SPCC1795.03	gms1	Golgi UDP-galactose transmembrane transporter Gms1		-1.37727	-1.63254	-1.74728
SPCC1672.07	utp21	U3 snoRNP-associated protein Utp21 (predicted)	-1.23714	-1.3771	-1.21752
SPAC1952.02	tma23	ribosome biogenesis protein Tma23 (predicted)	-1.37595	-1.37573	-1.29211
SPAC2F3.03c	rpa49	DNA-directed RNA polymerase I complex subunit Rpa49 (predicted)	-1.08206	-1.3735	-1.46763	-1.40276
SPBC18H10.03	tif35	translation initiation factor eIF3g		-1.37342	-1.36105	-1.22073
SPCC290.02	rpc34	DNA-directed RNA polymerase III complex subunit Rpc34 (predicted)	-1.26637	-1.37329	-1.20922
SPAC637.07	moe1	translation initiation factor eIF3d Moe1		-1.3731	-1.36657	-1.23589
SPBC146.03c	cut3	condensin complex SMC subunit Smc4	-1.03272	-1.37233	-1.54707	-1.77532
SPCC794.15		Schizosaccharomyces specific protein	-1.35189	-1.37226	-1.07203	-1.24177
SPBC2G2.01c	liz1	plasma membrane pantothenate transmembrane transporter Liz1		-1.37063	-1.29374	-1.29425
SPCC1020.08	tyw1	wybutosine biosynthesis protein Tyw1 (predicted)		-1.36676	-1.21301	-1.02056
SPAC323.08	rmp1	RNase MRP subunit Rmp1		-1.36382	-1.4129	-1.30679
SPAC6B12.02c	mus7	DNA repair protein Mus7/Mms22		-1.36136	-1.61921	-1.90578
SPBC3H7.11	trm141	serine tRNA C32 methyl transferase Trm141	-1.35191	-1.36034	-1.31119	-1.13451
SPBC336.09c	rrn7	RNA polymerase I general transcription initiation factor subunit Rrn7	-1.06684	-1.3599	-1.23608	-1.11496
SPAC26H5.12	rpo41	mitochondrial RNA polymerase Rpo41	-1.01133	-1.35909	-1.46518	-1.38623
SPAC26F1.05	mug106	Schizosaccharomyces pombe specific protein Mug106	-1.05379	-1.35878	-1.79264	-2.54497
SPAC9E9.08	rad26	ATRIP, ATR checkpoint kinase regulatory subunit Rad26		-1.35798	-1.54262	-1.4508
SPBC19C2.14	smd3	Sm snRNP core protein Smd3	-1.42917	-1.3576	-1.3964	-1.50275
SPBC1709.02c	vrs1	cytoplasmic valine-tRNA ligase Vrs1/Vas1		-1.3562	-1.24101	-1.14071
SPBC17A3.04c	rar1	cytoplasmic methionine-tRNA ligase Mrs1 (predicted)		-1.35146	-1.39063	-1.1822
SPCC1739.05	set5	histone lysine methyltransferase Set5 (predicted)	-1.50355	-1.35001	-1.17875
SPAC22H10.09		Schizosaccharomyces specific protein	-1.2053	-1.3495	-2.0365	-2.48839
SPCC285.17	spp27	RNA polymerase I upstream activation factor complex subunit Spp27	-1.12617	-1.34734	-1.49819	-1.6077
SPBC6B1.07	prp1	U4/U6 x U5 tri-snRNP complex subunit Prp1		-1.3433	-1.49015	-1.74313
SPAC1486.09	nob1	ribosome biogenesis protein Nob1 (predicted)	-1.59853	-1.33969
SPAC4F10.15c	wsp1	WASp homolog	-1.04693	-1.33924	-1.41668	-1.39736
SPAC57A10.10c	sla1	La protein homolog		-1.3391	-1.13571
SPCC1322.12c	bub1	mitotic spindle checkpoint kinase Bub1		-1.33718	-1.52105	-1.78781
SPAC18G6.11c	rrn3	RNA polymerase I general transcription inititation factor subunit Rrn3	-1.64848	-1.33483	-1.09678
SPCC1620.11	nup97	nucleoporin Nic96 homolog		-1.32918	-1.53395	-1.65179
SPCC63.10c	sec59	dolichol kinase Sec59 (predicted)		-1.32872	-1.47853	-1.56197
SPAC1751.03	tif313	translation initiation factor eIF3m		-1.32797	-1.31273	-1.2392
SPBC16C6.12c	las1	Las1 pre-rRNA processing protein	-1.36128	-1.32372	-1.3001	-1.02384
SPBC1773.01	far8	SIP/FAR complex striatin subunit, Far8/Csc3		-1.32245	-1.6	-1.97299
SPAC1687.11	spb1	rRNA methyltransferase Spb1 (predicted)	-1.19931	-1.32151	-1.15657
SPBC4F6.10	vps901	guanyl-nucleotide exchange factor Vps902	-1.11128	-1.32118	-1.33893	-1.35888
SPAC637.06	gmh5	alpha-1,2-galactosyltransferase (predicted)		-1.3186	-1.41572	-1.33357
SPBC216.05	rad3	ATR checkpoint kinase Rad3	-1.21741	-1.31749	-1.59785	-1.86
SPAC1B9.03c		RNA-binding protein involved in ribosomal large subunit assembly and maintenance (predicted)	-1.41669	-1.31333	-1.08745
SPAC27E2.04c	mug155	dubious		-1.30903	-1.45692	-2.01863
SPBC8D2.09c	msl1	U2 snRNP-associated protein Msl1 (predicted)		-1.3085	-1.44615	-1.37381
SPCC594.03		Schizosaccharomyces pombe specific protein	-1.08779	-1.30723	-1.69535	-2.08915
SPAC14C4.13	rad17	RFC related checkpoint protein Rad17	-1.25965	-1.3056	-1.41247	-1.5902
SPBC1289.04c	pob1	Boi family protein		-1.30432	-1.4626	-1.39737
SPBC21H7.04	dbp7	ATP-dependent RNA helicase Dbp7 (predicted)	-1.34817	-1.30354	-1.18788
SPAC26A3.08	smb1	Sm snRNP core protein Smb1		-1.30317	-1.09293
SPAC23C4.17	trm402	tRNA (cytosine-5-)-methyltransferase (predicted)	-1.27113	-1.30311	-1.29435	-1.10646
SPBC2F12.03c	ebs1	EST1 family nonsense-mediated mRNA decay (NMD) pathway protein Ebs1		-1.30168	-1.45247	-1.51348
SPAC31G5.19	abo1	ATPase with bromodomain protein	-1.09108	-1.29956	-1.44942	-1.81507
SPAC22A12.05	rpc11	DNA-directed RNA polymerase III complex subunit Rpc11	-1.95808	-1.29837
SPBP8B7.11	nxt3	ubiquitin protease cofactor Nxt3 (predicted)		-1.29761	-1.54648	-1.53309
SPAPB1A10.06c		ATP-dependent RNA helicase Dhr1 (predicted)		-1.29703	-1.38147	-1.30855
SPBC16A3.10	ale1	membrane bound O-acyltransferase, MBOAT Ale1 (predicted)		-1.29627	-1.37382	-1.52637
SPCC1672.05c	yrs1	cytoplasmic tyrosine-tRNA ligase Yrs1 (predicted)		-1.29574	-1.3097	-1.43917
SPBC543.05c	bor1	plasma membrane borate efflux transmembrane transporter Bor1 (predicted)	-1.48251	-1.29432	-1.2696	-1.39723
SPCC18.12c	utp23	rRNA processing protein Utp23 (predicted)		-1.29059	-1.10316
SPCC825.01		ATPase, involved in cytoplasmic translational initiation (predicted)		-1.28971	-1.30685	-1.42628
SPBC18H10.04c	sce3	translation initiation factor (predicted)		-1.28905	-1.0374
SPCC306.07c		U3 snoRNP-associated protein Cic1/Utp30 family (predicted)	-1.91023	-1.28775
SPBC365.04c		RNA-binding protein, involved in ribosome biogenesis (predicted)	-1.29807	-1.28714
SPBC119.06	sco1	copper chaperone Sco1 (predicted)	-1.09939	-1.28653	-1.45409	-1.50226
SPBC1778.07		methyltransferase, human CARNMT1 ortholog		-1.28516	-1.37859	-1.30324
SPBC6B1.04	mde4	microtubule-site clamp monopolin complex subunit Mde4		-1.28134	-1.53617	-1.8857
SPAC24C9.11	sgd1	ribosome small subunit biogenesis protein Sgd1 (predicted)	-1.23944	-1.2812	-1.14694	-1.11099
SPAC17G6.11c		sphingolipid biosynthesis protein (predicted)		-1.27706	-1.38266	-1.50855
SPAC1F3.06c	spo15	mitotic and mieotic spindle pole body protein Spo15		-1.27417	-1.49818	-1.56697
SPAC343.11c	msc1	Swr1 complex subunit Msc1		-1.27367	-1.27573	-1.33088
SPBC577.04	tho5	human THOC5 ortholog Tho5 (predicted)		-1.27354	-1.2019	-1.15588
SPCC191.03c		Schizosaccharomyces pombe specific protein		-1.27316	-1.8724	-2.3208
SPAC227.18	lys3	saccharopine dehydrogenase Lys3		-1.2715	-1.1928	-1.04266
SPAC24C9.05c	mug70	CBS and PB1 domain protein, conserved in fungi and plants, implicated in signalling Mug70		-1.27065	-1.3793	-1.24912
SPCC1494.07	trm72	tRNA 2'-O-methylase subunit Trm72 (predicted)	-1.16238	-1.26774	-1.23625	-1.18174
SPBC16D10.01c		TPR repeat protein, conserved fungal protein	-1.4756	-1.26588	-1.27179	-1.28548
SPCPB1C11.02		amino acid permease (predicted)	-1.01104	-1.26504	-1.15251	-1.5717
SPAC589.03c	noc12	CCAAT-binding factor, Noc1 related		-1.26362	-1.31336	-1.15535
SPAC22F3.06c	lon1	mitochondrial matrix Lon protease		-1.26198	-1.34303	-1.56185
SPAC589.12	cwh43	glycosylceramide biosynthesis protein Cwh43 (predicted)	-1.00872	-1.25973
SPBC11C11.02	imp2	contractile ring protein Imp2		-1.2587	-1.25213	-1.26358
SPBC646.10c	nop56	U3 snoRNP protein Nop56 (predicted)		-1.25866	-1.10099	-1.00747
SPAC23G3.12c	htr12	serine protease, involved in lipid metabolism (predicted)		-1.25838	-1.30506	-1.24932
SPBC20F10.02c		DUF1741 family protein, human C10orf76 ortholog	-1.08813	-1.25798	-1.43217	-1.60499
SPAC24B11.12c		plasma membrane phospholipid-translocating ATPase complex, ATPase subunit (predicted)		-1.25534	-1.3311	-1.28925
SPAC1B3.11c	ypt4	GTPase Ypt4	-1.33854	-1.25131	-1.14403	-1.00595
SPBC4B4.04	eif21	translation initiation factor eIF2A (predicted)		-1.25113	-1.44316	-1.47433
SPBC354.10	def1	RNAPII degradation factor Def1 (predicted)		-1.24675	-1.46801	-1.69211
SPAC1B3.06c		UbiE family methyltransferase (predicted)	-1.09029	-1.24638	-1.03795
SPAC11D3.14c		5-oxoprolinase (ATP-hydrolizing) (predicted)	-1.32095	-1.24492	-1.39909	-1.69374
SPCC1223.01		ubiquitin-protein ligase E3 involved in rescue of stalled ribosomes (predicted)	-1.08358	-1.24275	-1.13123
SPAC24B11.10c	cfh1	SEL1/TPR repeat protein Cfh1 (predicted)		-1.24273	-1.39589	-1.53428
SPAC824.08	gda1	Golgi nucleoside-diphosphatase Gda1		-1.24253	-1.37364	-1.28992
SPAC2G11.02	urb2	ribosome biogenesis protein Urb2 (predicted)		-1.23615	-1.50293	-1.63512
SPBC16H5.10c	prp43	ATP-dependent RNA helicase Prp43		-1.23573	-1.52026	-1.66011
SPBC2D10.10c	fib1	fibrillarin, rRNA methyltransferase		-1.23491	-1.07228
SPCC132.01c	mtr1	microtubule regulator Mtr1		-1.23418	-1.38471	-1.51211
SPAC8C9.04		Schizosaccharomyces specific protein	-1.42224	-1.23102	-1.25642	-1.60965
SPAC23H3.09c	gly1	threonine aldolase Gly1 (predicted)	-1.04165	-1.2274
SPAC1A6.01c		human thyroid receptor interacting protein homolog, transcription coactivator (predicted)		-1.22555	-1.27569	-1.37531
SPAC4G8.06c	trm12	tRNA methyltransferase Trm12 (predicted)	-1.39282	-1.22389	-1.22751	-1.17187
SPAC19E9.03	pas1	cyclin Pas1		-1.2229	-1.45295	-1.78167
SPBC1604.08c	imp1	importin alpha family nuclear import signal receptor adaptor Imp1		-1.22201	-1.15673	-1.0431
SPBC1734.04	anp1	mannosyltransferase complex subunit, Anp family (predicted)		-1.22179	-1.31607	-1.20738
SPBC1289.02c	uap2	U2 snRNP-associated protein Uap2	-1.49789	-1.22122
SPCC1020.09	gnr1	heterotrimeric G protein beta (WD repeat) subunit Gnr1	-1.78511	-1.21949	-1.07749	-1.53637
SPCC1739.07	cti1	exosome C1D family subunit Cti1	-1.31816	-1.21925	-1.21044	-1.1049
SPCC126.13c	sap18	splicing factor Sap18 (predicted)	-1.24095	-1.21788	-1.09144
SPAPB17E12.11	ost3	oligosaccharyltransferase gamma subunit Ost3 (predicted)		-1.21752	-1.09411
SPBC1773.14	arg7	argininosuccinate lyase		-1.21397	-1.59507	-2.07759
SPBC215.01		GTPase activating protein (predicted)		-1.21342	-1.26196	-1.28549
SPAC8C9.14	prr1	transcription factor Prr1	-1.33743	-1.21331	-1.15	-1.28341
SPCC18.03		shuttle craft like transcriptional repressor/ubiquitin-protein ligase E3 (predicted)		-1.21237	-1.32994	-1.34441
SPAC1D4.08	pis1	CDP-diacylglycerol--inositol 3-phosphatidyltransferase Pis1		-1.20875	-1.2936	-1.2134
SPAC2C4.11c	pno1	KH domain RNA-binding protein Pno1 (predicted)	-1.49925	-1.20745
SPAC23G3.05c		conserved endomembrane protein, regulator of G-protein signaling (RGS) domain, implicated in signal transduction (predicted)		-1.20563	-1.56407	-1.42232
SPBC115.03		gfo/idh/mocA family oxidoreductase (predicted)	-1.18141	-1.20476	-1.26082	-1.26771
SPBC1D7.03	clg1	cyclin-like protein involved in autophagy Clg1 (predicted)		-1.20398	-1.1723	-1.08152
SPBC23E6.04c	utp10	U3 snoRNP-associated protein Utp10 (predicted)		-1.20331	-1.32962	-1.33802
SPCC16A11.09c	tim23	TIM23 translocase complex subunit Tim23 (predicted)		-1.20314	-1.30005	-1.29124
SPCC622.17	apn1	AP endonuclease, minor transcript isoform Apn1		-1.19901	-1.19238
SPAC31A2.07c	dbp10	ATP-dependent RNA helicase Dbp10 (predicted)	-1.00775	-1.19844	-1.11037
SPBC3B8.07c	dsd1	dihydroceramide delta-4 desaturase	-1.29117	-1.19595	-1.32416	-1.15099
SPAC22E12.13c	rlp24	ribosomal L24-like protein involved in ribosome biogenesis Rlp24 (predicted)	-1.38979	-1.19546
SPCC1450.14c	ero12	ER protein folding oxidoreductin Ero1b		-1.19319	-1.22553	-1.13853
SPBC1289.07c	rpc40	DNA-directed RNA polymerase I and III subunit Rpc40	-1.06591	-1.19228
SPBC13G1.08c	ash2	Ash2-trithorax family protein		-1.19089	-1.5005	-1.67057
SPAC4H3.13	pcc1	EKC/KEOPS complex subunit Pcc1 (predicted)	-1.26932	-1.19036
SPAC959.03c	utp7	U3 snoRNP-associated protein Utp7 (predicted)		-1.19035	-1.10273
SPAC22F8.09	rrp16	rRNA processing protein Rrp16 (predicted)	-1.1047	-1.18975	-1.04209
SPAC10F6.14c		mitochondrial ABC1 kinase family protein, human ADCK5 ortholog, unknown role (predicted)		-1.18919	-1.12113	-1.24112
SPBC17D11.07c	rpn2	19S proteasome regulatory subunit Rpn2		-1.18886	-1.29299	-1.35716
SPBC8D2.16c		SPOUT domain containing methyltransferase (predicted)	-1.08319	-1.18885		-1.04515
SPBC24C6.04	put2	delta-1-pyrroline-5-carboxylate dehydrogenase Put2 (predicted)		-1.18522	-1.42761	-1.51518
SPAC31F12.01	zds1	zds family protein phosphatase type A regulator Zds1 (predicted)		-1.18002	-1.33797	-1.40402
SPAC6C3.06c	neo1	Golgi membrane phospholipid translocase (flippase) Neo1 (predicted)		-1.1782	-1.12224	-1.02172
SPBC211.06	gfh1	gamma tubulin complex subunit Gfh1	-1.12552	-1.17792	-1.34165	-1.30821
SPAC20G8.09c	nat10	rRNA/tRNA cytidine N-acetyltransferase	-1.13601	-1.17603	-1.06955	-1.00352
SPAC4G9.17c	mrp5	mitochondrial ribosomal protein subunit S5 (predicted)		-1.17551	-1.18593	-1.028
SPBPB21E7.08		pseudogene	-1.32105	-1.17329
SPACUNK4.09		methyltransferase with rhodanese domain, unknown specificity (predicted)	-1.61434	-1.17131	-1.03003
SPAC3G9.14	sak1	transcriptional activator Sak1		-1.16791	-1.01184
SPCC736.08	cbf11	CBF1/Su(H)/LAG-1 family transcription factor Cbf11		-1.16694	-1.18602	-1.16865
SPAC25G10.08		translation initiation factor eIF3b (p84)		-1.16597	-1.17904	-1.0844
SPAC1783.05	hrp1	ATP-dependent DNA helicase Hrp1		-1.16431	-1.34308	-1.40516
SPAC29A4.16	hal4	serine/threonine protein kinase Hal4		-1.16366	-1.30744	-1.40688
SPCC622.16c	epe1	Jmjc domain chromatin associated protein Epe1		-1.16238	-1.23616	-1.15476
SPCC895.06	elp2	elongator complex WD repeat protein Elp2 (predicted)	-1.2839	-1.16087	-1.03641
SPCC74.03c	ssp2	AMP-activated protein serine/threonine kinase alpha subunit Ssp2		-1.15919	-1.39101	-1.56888
SPAC6F12.16c	mtr4	TRAMP complex ATP-dependent RNA helicase subunit Mtr4	-1.02502	-1.15845
SPBC1198.07c		mannan endo-1,6-alpha-mannosidase (predicted)		-1.1584	-1.19298	-1.24405
SPCC320.11c	nip7	RNA-binding ribosome biogenesis protein Nip7 (predicted)	-1.41281	-1.15735	-1.11997	-1.10463
SPCC757.09c	rnc1	KH domain RNA-binding protein Rnc1	-1.37884	-1.15564
SPAC1F3.10c	41912	mitochondrial intermediate peptidase Oct1 (predicted)	-1.30393	-1.15413	-1.13611	-1.21698
SPBC887.11	pus2	tRNA pseudouridine synthase Pus2 (predicted)	-1.65567	-1.15194	-1.04925	-1.0442
SPAC4F8.12c	spp42	U5 snRNP complex subunit Spp42		-1.15184	-1.12024	-1.28088
SPBC16E9.02c		CUE domain protein, human TOLLIP ortholog		-1.15077	-1.14937	-1.24462
SPAC19E9.01c	nup40	nucleoporin Nup40		-1.149	-1.20579	-1.31149
SPAC227.11c	yos9	sensor for misfolded ER glycoproteins Yos9 (predicted)	-1.03446	-1.14835	-1.22782	-1.20892
SPAC328.09		mitochondrial 2-oxoadipate and 2-oxoglutarate transmembrane transporter (predicted)	-1.13812	-1.14709
SPAC1486.03c	ntr1	RNA-binding splicing factor Ntr1 (predicted)		-1.14443	-1.04623	-1.19574
SPAC607.10	spo3	sporulation protein Spo3	-1.16128	-1.14356	-1.07915	-1.23078
SPAC8F11.02c	dph3	diphthamide biosynthesis protein Dph3 (predicted)	-1.6404	-1.1406
SPAC644.18c	bet3	TRAPP complex subunit Bet3 (predicted)	-1.17927	-1.13817	-1.09165	-1.049
SPBC887.03c	noc3	Noc2p-Noc3p complex subunit Noc3		-1.13804	-1.22091	-1.10354
SPCC553.06	swp1	oligosaccharyltransferase delta subunit Swp1 (predicted)		-1.13723	-1.22481	-1.43345
SPAPJ698.03c	prp12	U2 snRNP-associated protein Sap130		-1.1365	-1.16963	-1.20792
SPAC1002.01	mrx11	mitochondrial expression network (MIOREX) component Mrx11		-1.13628	-1.12423
SPAC4G8.05	ppk14	serine/threonine protein kinase Ppk14 (predicted)		-1.13599	-1.30401	-1.20887
SPAC6F6.13c		Golgi localized Alpha/Beta hydrolase fold, DUF726 family protein		-1.13558	-1.09475
SPBC26H8.16	sdh8	mitochondrial respiratory chain complex II assembly factor 4 Sdh8 (predicted)	-1.36509	-1.13411
SPBC3F6.04c	nop14	U3 snoRNP protein Nop14 (predicted)	-1.21133	-1.13401
SPBC19F8.03c	yap18	ENTH/VHS domain protein (predicted)		-1.13269	-1.17585	-1.14731
SPBC649.04	uvi15	tail anchored plasma membrane protein Uvi15	-1.00705	-1.13248	-1.13815	-1.23717
SPAC8C9.15c	tif225	translation initiation factor eIF2B epsilon subunit		-1.13246	-1.02068
SPAC4F10.08	mug126	Schizosaccharomyces pombe specific protein	-1.6096	-1.13062	-1.21842	-1.1946
SPBC25H2.06c	hrf1	COPII-coated vesicle component Hrf1 (predicted)		-1.12866	-1.28032	-1.34434
SPBC4F6.13c	erb1	WD repeat/BOP1NT protein Erb1 (predicted)		-1.12813	-1.11339
SPAC12G12.13c	cid14	TRAMP complex poly(A) polymerase subunit Cid14		-1.12742	-1.1241	-1.13556
SPCP20C8.02c		S. pombe specific UPF0321 family protein 1	-1.43085	-1.12657
SPAC26H5.07c		seven transmembrane receptor protein (predicted)		-1.12649	-1.23571	-1.27402
SPAC637.12c	mst1	KAT5 family histone acetyltransferase Mst1		-1.12642	-1.09063	-1.03634
SPAPB1E7.09	ogm2	protein O-mannosyltransferase Ogm2		-1.12619	-1.05424	-1.0117
SPBC30D10.07c	bpl1	biotin-protein ligase Bpl1 (predicted)		-1.12573	-1.26172	-1.02908
SPBC13E7.05	gpi14	glycosylphosphatidylinositol-mannosyltransferase I complex subunit pig-M (predicted)	-1.02686	-1.12283	-1.33147	-1.55207
SPAP27G11.14c		Schizosaccharomyces pombe specific protein		-1.1207	-1.36429	-1.47015
SPAC694.02		DEAD/DEAH box helicase, human DDL60 and DDL60L ortholog, implicated in mRNA degradation		-1.1202	-1.13007	-1.05537
SPAC589.06c	snd302	SRP-independent ER targeting protein Snd3b (predicted)		-1.12002	-1.12508	-1.02885
SPBC947.06c		spermidine family transmembrane transporter (predicted)		-1.11732	-1.12008	-1.23232
SPAC4G8.09		mitochondrial leucine-tRNA ligase (predicted)		-1.11625	-1.19765	-1.38267
SPAC27F1.07	ost1	dolichyl-diphospho-oligosaccharide-protein glycosyltransferase Ost1 (predicted)		-1.11526	-1.34471	-1.38176
SPAC1002.08c	mtf1	mitochondrial RNA polymerase specificity factor, predicted rRNA methyltransferase Mtf1		-1.11495	-1.37097	-1.39767
SPAC6F12.05c	tnr3	thiamine diphosphokinase Tnr3/ Nudix hydrolase fusion protein	-1.12242	-1.11353	-1.13584	-1.28299
SPAC24B11.13	hem3	hydroxymethylbilane synthase Hem3 (predicted)		-1.11266	-1.33275	-1.34683
SPAC1F7.01c	spt6	nucleosome remodeling protein Spt6		-1.11071	-1.31186	-1.41505
SPBC2G2.08	ade9	C-1-tetrahydrofolatesynthase/methylenetetrahydrof olatedehydrogenase/methylenetetrahydrofolatecyclohydrolase/ formyltetrahydrofolatesynthetase Ade9	-1.19128	-1.11005
SPBC577.15c	sim3	NASP family CENP-A chaperone		-1.1092	-1.28934	-1.39574
SPBC337.05c	cct8	chaperonin-containing T-complex theta subunit Cct8		-1.10886	-1.01197
SPBC1347.09		hexaprenyldihydroxybenzoate methyltransferase, Coq3 variant (predicted)	-1.08738	-1.10788
SPAC23H3.03c	npr2	SEA/Iml1/Npr2/3 complex subunit Npr2	-1.48476	-1.10778
SPAC20G4.04c	hus1	checkpoint clamp complex protein Hus1		-1.10701	-1.35583	-1.76411
SPCC553.04	cyp9	WD repeat containing cyclophilin family peptidyl-prolyl cis-trans isomerase Cyp9 (predicted)	-1.04414	-1.10423	-1.19071	-1.24808
SPAC13G6.08	fzr2	meiotic fizzy-related APC coactivator Fzr2 (predicted)	-2.40322	-1.1016
SPAC823.08c	rrp3	ATP-dependent RNA helicase Rrp3 (predicted)	-1.3345	-1.09975
SPAC17G8.11c	imt3	mannosyltransferase Imt3		-1.09975	-1.20949	-1.39285
SPAC6F6.17	rif1	telomere length regulator protein Rif1		-1.09929	-1.1646	-1.13197
SPAC9.09	met26	homocysteine methyltransferase Met26		-1.09725	-1.33798	-1.22969
SPBC23E6.05	arx1	ribosomal export complex protein Arx1, peptidase family (predicted)	-1.25632	-1.09507
SPCC777.12c		ER stress response thioredoxin family membrane disulfide oxidoreductase (predicted)		-1.09497	-1.06501	-1.02809
SPAC29A4.19c	cta5	Ca2+/Mn2+ transporting P-type ATPase P5 type Cta5		-1.09493	-1.28118	-1.38138
SPAC1687.02	rce1	CAAX prenyl protease (predicted)	-1.24345	-1.09483
SPBC1773.10c	nrs1	cytoplasmic asparagine-tRNA ligase Nrs1 (predicted)		-1.09355	-1.26169	-1.34762
SPBC9B6.11c		CCR4/nocturin family endoribonuclease (predicted)		-1.09152	-1.09983	-1.08571
SPBC25H2.14	mug16	UNC-50 family protein, implicated in vesicle-mediated transport	-1.35309	-1.09131	-1.11993	-1.24343
SPAC4F8.04		Brix domain protein Rpf1 (predicted)	-1.1883	-1.09113
SPAC16E8.13		ubiquitin-protein ligase E3, human BRAP ortholog (predicted)		-1.08982	-1.15129	-1.37486
SPAC29A4.10	rrn5	RNA polymerase I upstream activation factor complex subunit Rrn5		-1.08824	-1.33291	-1.59507
SPBP8B7.27	mug30	HECT-type ubiquitin-protein ligase E3, found in association with TRAMP complex (predicted)	-1.25904	-1.0872	-1.21319	-1.31465
SPBC660.17c		Schizosaccharomyces specific protein	-1.28344	-1.08717
SPAC2E12.05	wtf1	pseudogene wtf element Wtf1	-1.73667	-1.08693		-1.12523
SPBC211.02c	cwf3	Prp19 complex subunit Cwf3		-1.08524	-1.16814	-1.14949
SPAC1071.04c	spc2	signal peptidase subunit Spc2 (predicted)		-1.0844	-1.17531	-1.4026
SPCC1223.08c	dfr1	dihydrofolate reductase/ serine hydrolase family fusion protein Dfr1	-1.30519	-1.08203
SPCC4B3.09c	mrpl12	mitochondrial ribosomal protein subunit L12 (predicted)	-1.04257	-1.08146	-1.23002	-1.32523
SPCC1494.06c	dbp9	ATP-dependent RNA helicase Dbp9 (predicted)	-1.15771	-1.08095
SPBP4H10.06c	cut14	condensin complex SMC subunit Smc2		-1.08058	-1.16236	-1.2282
SPAC1D4.06c	csk1	cyclin-dependent kinase activating kinase Csk1	-1.55928	-1.08		-1.0463
SPCC1223.06	tea1	cell end marker Tea1		-1.07937	-1.32959	-1.47438
SPCC4G3.05c	mus81	Holliday junction resolvase subunit Mus81	-1.05439	-1.07828	-1.04494
SPAC3G6.01	hrp3	ATP-dependent DNA helicase Hrp3		-1.07697	-1.28641	-1.38137
SPAC11E3.11c	syt22	guanyl-nucleotide exchange factor Syt22		-1.07687	-1.1541	-1.22146
SPBC14C8.02	tim44	TIM23 translocase complex subunit Tim44 (predicted)		-1.07583	-1.20776	-1.21914
SPAC4F8.03	sdo1	SBDS family ribosome assembly protein Sdo1 (predicted)	-1.17193	-1.07555
SPBC2G5.01		ER protein involved in ER-nucleus signaling (predicted)		-1.07554	-1.20143	-1.3775
SPBC651.04		Schizosaccharomyces specific protein		-1.07484	-1.41585	-1.64122
SPBC3D6.13c	pdi3	ER associated protein disulfide isomerase Pdi3		-1.07482	-1.12157	-1.3988
SPBC17A3.01c	tim50	TIM23 translocase complex subunit Tim50 (predicted)		-1.07472	-1.36044	-1.32014
SPAC29E6.10c	nst1	conserved fungal NST1 family protein		-1.07415	-1.13141	-1.24394
SPBC1734.11	mas5	DNAJ domain protein Mas5 (predicted)		-1.07009	-1.06801	-1.05312
SPAC31A2.14	bun107	WD repeat protein, human WDR48 family Bun107		-1.06921	-1.1791	-1.28169
SPCP25A2.03	tho1	THO complex subunit Tho1 (predicted)		-1.06861	-1.33119	-1.37196
SPCC306.04c	set1	histone lysine methyltransferase Set1		-1.06764	-1.02	-1.15349
SPACUNK4.07c	cta4	P-type ATPase, calcium transporting Cta4		-1.06081	-1.0708	-1.03401
SPBC13E7.07		Schizosaccharomyces specific protein		-1.0607	-1.06862	-1.20015
SPBC29A10.08	gas2	cell wall 1,3-beta-glucanosyltransferase Gas2		-1.06054	-1.39365	-1.41784
SPCC338.16	pof3	F-box protein Pof3	-1.24797	-1.06013	-1.08569	-1.25715
SPCC550.05	nse1	Smc5-6 complex ubiquitin-protein ligase E3 subunit Nse1	-1.51591	-1.05863
SPBC1861.04c	prp24	RNA-binding protein Prp24	-1.15897	-1.05716	-1.06114	-1.2068
SPBC30D10.15		snoRNP assembly factor Naf1 (predicted)	-1.1552	-1.05594
SPAC25B8.03	psd2	phosphatidylserine decarboxylase Psd2		-1.0555	-1.2016	-1.22834
SPCC1840.08c	pdi5	protein disulfide isomerase (predicted)		-1.05427	-1.3363	-1.39791
SPAC4D7.06c	met8	siroheme synthase Met8 (predicted)	-1.15598	-1.05163
SPBC15C4.06c		ubiquitin-protein ligase E3 Meu34, human RNF13 family homolog, unknown biological role (predicted)	-1.0752	-1.05158
SPBC405.05	atg16	autophagy associated protein Atg16	-1.62766	-1.05081
SPBC1604.02c	ppr1	mitochondrial PPR repeat protein Ppr1		-1.05074	-1.35501	-1.60052
SPBC28E12.05	esf2	U3 snoRNP-associated protein Esf2 (predicted)	-1.05924	-1.05001	-1.00525
SPBC713.04c	pwp2	U3 snoRNP-associated protein Utp1 (predicted)		-1.04564	-1.04716	-1.00026
SPBC16E9.10c	rix7	ribosome assembly ATPase Rix7 (predicted)	-1.62841	-1.04533
SPAC890.05	pxr1	ribosome biogenesis protein, G-patch domain, PINX1 family Pxr1 (predicted)	-1.32108	-1.04506
SPCC550.11	nmd5	karyopherin/importin beta family nuclear import/export signal receptor Nmd5 (predicted)	-1.07867	-1.04395
SPBC18E5.08		N-acetyltransferase (predicted)	-1.20598	-1.04388	-1.41003	-1.71853
SPAC3H8.02	csr102	sec14 cytosolic factor family, phospholipid-intermembrane transfer protein Csr102 (predicted)		-1.04225	-1.20029	-1.23755
SPBC405.06	xdj1	DNAJ protein Xdj1 (predicted)		-1.04166	-1.09745	-1.07948
SPBC530.08		membrane-tethered transcription factor (predicted)		-1.04126	-1.07583
SPAP8A3.14c	sls1	mitochondrial inner membrane protein Sls1 (predicted)		-1.03852	-1.2921	-1.55354
SPBC651.01c	nog1	ribosome export GTP binding protein Nog1 (predicted)	-1.46132	-1.03777
SPBC1105.16c	rpr2	RNase P subunit Rpr2 (predicted)	-1.45491	-1.03654
SPBC4B4.01c	ptk1	fumble family pantothenate kinase (predicted)	-1.03421	-1.03435	-1.12917	-1.33088
SPBC28F2.08c	hrd3	Hrd1 ubiquitin ligase complex subunit (predicted)		-1.03222	-1.03977
SPCC1020.12c	xap5	xap-5-like protein	-1.42372	-1.03127
SPAC1002.15c	med6	mediator complex subunit Med6	-1.15406	-1.03118
SPAC29A4.15	srs1	cytoplasmic serine-tRNA ligase Srs1 (predicted)		-1.02306	-1.03354	-1.04823
SPAC6G9.12	cfr1	exomer complex BRCT domain subunit Cfr1		-1.02303	-1.22923	-1.37977
SPCC576.13	swc5	Swr1 complex subunit Swc5	-1.57594	-1.02284
SPAC23C11.06c		vacuolar membrane hydrolase, implicted in protein catabolism	-1.83544	-1.02199
SPAC3A12.09c	ure4	urease accessory protein UreD	-1.14456	-1.02044	-1.19962	-1.16188
SPBC660.14	mik1	mitotic inhibitor kinase Mik1		-1.01896	-1.4696	-2.16274
SPBC16A3.19	eaf7	histone acetyltransferase complex subunit Eaf7	-1.28168	-1.01888		-1.12443
SPBC13G1.04c	abh1	tRNA demethylase (predicted)	-1.16325	-1.01839
SPBC31F10.16	bch1	exomer complex ChAPs family (Chs5p-Arf1p-binding) protein Bch1		-1.01668	-1.20118	-1.29285
SPAC664.08c	bfr2	traub family protein involved in ribosome biogenesis (predicted)	-1.30265	-1.01644
SPCC16A11.14	sfh1	RSC complex subunit Sfh1	-1.04337	-1.01638
SPAC3A12.06c		sodium/calcium exchanger (predicted)		-1.01403	-1.00196	-1.31008
SPAC21E11.06	tif224	translation initiation factor eIF2B delta subunit		-1.01064	-1.01831
SPBC16A3.14		superoxide dismutase, mitochondrial ribosomal protein subunit (predicted)		-1.01036	-1.07736	-1.16043
SPAP8A3.13c		Vid24 family protein (predicted)		-1.01035	-1.0425
SPAC12G12.07c		conserved fungal protein		-1.00842	-1.17107	-1.41232
SPBC418.02		NatA N-acetyltransferase complex subunit (predicted)		-1.00639	-1.18388	-1.48737
SPBC19F8.05		Schizosaccharomyces specific protein		-1.00022	-1.10826	-1.1993
SPAC56F8.08	mud1	UBA domain protein Mud1		-1.00021	-1.07399	-1.15211
SPBP19A11.06	lid2	Lid2 complex PHD finger and jmjC subunit Lid2		-1.00008	-1.09551	-1.05771
SPCC306.02c	yip3	Rab GTPase binding involved in ER to Golgi vesicle transport Yip3 (predicted)			-1.03246	-1.00866
SPBC1198.05		guanylate kinase (predicted)			-1.04872	-1.01421
SPAC227.12	rna4	U4/U6 x U5 tri-snRNP complex WD repeat subunit Rna4	-1.13925		-1.02178	-1.01753
SPAC56F8.10	met9	methylenetetrahydrofolate reductase Met9			-1.09421	-1.02078
SPAC3G9.16c	bet5	TRAPP complex subunit Bet5 (predicted)			-1.05341	-1.03279
SPAC18G6.15	mal3	microtubule plus-end binding protein, EB1 family Mal3			-1.11195	-1.03609
SPAC1805.17	crm1	karyopherin/importin beta family nuclear export signal receptor Crm1			-1.04091	-1.05354
SPBC691.04	mss116	mitochondrial ATP-dependent RNA helicase Mss116 (predicted)			-1.16	-1.05657
SPCC1840.02c	bgs4	secondary septum 1,6 branched 1,3-beta-glucan synthase catalytic subunit Bgs4			-1.06735	-1.06607
SPAC688.11	end4	Huntingtin-interacting protein homolog			-1.08441	-1.06688
SPBC13A2.03		ER phosphatidate cytidylyltransferase			-1.03967	-1.07084
SPAC6G10.02c	tea3	cell end marker Tea3			-1.04203	-1.07377
SPAC2C4.14c	ppk11	PAK-related GC kinase Ppk11			-1.13664	-1.07538
SPAC3H1.05	ste24	CAAX prenyl protease (predicted)			-1.07442	-1.08037
SPBC21C3.14c		chromatin binding protein ortholog			-1.04835	-1.08207
SPAC3A11.02	cps3	zf-CCCH type zinc finger protein, unknown biological role Cps3, potential makorin ortholog			-1.00403	-1.08542
SPCC11E10.04	ppr6	mitochondrial PPR repreat protein Ppr6			-1.10871	-1.08985
SPBC3B9.04	oms1	mitochondrial methyltransferase Oms1 (predicted)	-1.00067		-1.02958	-1.1004
SPAC26H5.13c	kei1	inositol phoshorylceramide synthase regulatory subunit Kei1 (predicted)			-1.04635	-1.10292
SPAC2F3.06c	kap104	karyopherin/importin beta family nuclear import signal receptor Kap104			-1.04692	-1.11515
SPAP27G11.04c	tad3	tRNA specific adenosine deaminase subunit Tad3			-1.00988	-1.12118
SPCC1753.01c	ssb2	single-stranded DNA binding protein Ssb2			-1.17488	-1.12349
SPBC2A9.06c	nus1	di-trans,poly-cis-decaprenylcistransferase Nus1			-1.09341	-1.13846
SPBC1709.08	cft1	mRNA cleavage and polyadenylation specificity factor complex, WD repeat protein Cft1			-1.03092	-1.14547
SPAC6B12.12	tom70	mitochondrial TOM complex subunit Tom70 (predicted)			-1.0554	-1.14738
SPAC17G6.16c	ysh1	mRNA cleavage and polyadenylation specificity factor complex endoribonuclease subunit Ysh1			-1.04186	-1.15315
SPAC24C9.04		Schizosaccharomyces specific protein			-1.12874	-1.15738
SPCC306.09c	cap1	adenylyl cyclase-associated protein Cap1			-1.08456	-1.15968
SPBC21C3.15c		aldehyde dehydrogenase, implicated in cellular detoxification (predicted)			-1.05259	-1.16096
SPCC550.06c	hsp10	mitochondrial heat shock protein Hsp10 (predicted)			-1.00185	-1.16576
SPBC30B4.01c	wsc1	transmembrane signaling receptor Wsc1 (predicted)			-1.06851	-1.18108
SPBC25H2.13c	cdc20	DNA polymerase epsilon catalytic subunit Pol2			-1.11621	-1.18459
SPCC645.05c	myo2	myosin II heavy chain			-1.09167	-1.18893
SPAC1F5.06	lsh1	ER heat shock protein Lsh1 (predicted)			-1.02666	-1.19123
SPCC962.02c	bir1	survivin, Bir1			-1.17914	-1.19713
SPAC1782.01	ecm29	proteasome assembly chaperone Ecm29			-1.01166	-1.22198
SPBC16C6.06	vps10	sorting receptor for vacuolar proteins, Vps10			-1.04481	-1.22469
SPBC530.06c	clu1	translation initiation factor 3 complex subunit Clu1 (predicted)			-1.10502	-1.22549
SPBC25D12.06		mitochondrial ATP-dependent RNA helicase (predicted)			-1.11092	-1.22931
SPAC823.03	ppk15	serine/threonine protein kinase Ppk15 (predicted)			-1.00864	-1.23388
SPAC16C9.06c	upf1	ATP-dependent RNA helicase Upf1			-1.22952	-1.2406
SPAC29A4.03c	mrps9	mitochondrial ribosomal protein subunit Mrps9 (predicted)			-1.08496	-1.24524
SPAC1565.07c	knd1	Cullin-associated NEDD8-dissociated protein Knd1 (predicted)			-1.01617	-1.25382
SPAC767.01c	vps1	dynamin family protein Vps1			-1.12728	-1.25758
SPBP8B7.22	erd2	HDEL receptor (predicted)			-1.09283	-1.26095
SPAC222.11	hem13	coproporphyrinogen III oxidase Hem13 (predicted)			-1.04292	-1.27388
SPAC3A12.15	vps53	GARP complex subunit Vps53 (predicted)			-1.11915	-1.27486
SPCC162.09c	hmg1	3-hydroxy-3-methylglutaryl-CoA reductase Hmg1			-1.13584	-1.2772
SPBC651.10	nse5	Smc5-6 complex non-SMC subunit Nse5			-1.02444	-1.29086
SPCC965.11c	agp3	plasma membrane leucine transmembrane transporter Agp3			-1.12186	-1.29615
SPCC584.03c		GTPase regulator (predicted)			-1.20488	-1.30334
SPBC1773.11c	mug89	phospholipid-translocating ATPase complex Lem3 family subunit (predicted)			-1.09777	-1.30881
SPAC1786.03	cut11	spindle pole body docking protein Cut11			-1.06262	-1.31833
SPAC26A3.12c	dhp1	5'-3' exoribonuclease Dhp1			-1.08778	-1.32451
SPAC4A8.11c	fas2	fatty acid synthase alpha subunit Fas2			-1.0956	-1.32648
SPBC106.19	ppr10	mitochondrial PPR repeat protein Ppr10			-1.11618	-1.32759
SPAC24B11.06c	sty1	MAP kinase Sty1			-1.11785	-1.34936
SPCC4B3.18	ppc1	phosphopantothenate-cysteine ligase Cab2 (predicted)			-1.16713	-1.35301
SPBC106.09	cut4	anaphase-promoting complex, platform subcomplex scaffold subunit Apc1			-1.18571	-1.38202
SPAC1952.10c		conserved fungal multispanning membrane protein			-1.27894	-1.39498
SPAC29B12.06c	rcd1	CCR4-Not complex RNA-binding protein subunit Rcd1			-1.24803	-1.41066
SPBC776.09	ste13	ATP-dependent RNA helicase Ste13			-1.25297	-1.41165
SPCC550.14	vgl1	KH domain RNA binding protein, vigilin (predicted)			-1.13159	-1.41229
SPBC713.12	erg1	squalene monooxygenase Erg1 (predicted)			-1.09062	-1.41947
SPAC328.01c	msn5	karyopherin/importin beta family nuclear import/export signal receptor (predicted)			-1.16526	-1.42252
SPCC16A11.07	coq10	mitochondrial ubiquinone binding protein Coq10			-1.27764	-1.43837
SPBC1A4.10c	med14	mediator complex subunit Med14			-1.19146	-1.47162
SPAP7G5.03	prm1	conjugation protein Prm1	-1.43665		-1.19004	-1.50611
SPAC5D6.12	mtf2	mitochondrial translation protein Mtf2 (predicted)			-1.31547	-1.5426
SPAC16C9.05	cph1	Clr6 histone deacetylase associated PHD protein-1 Cph1			-1.34621	-1.54834
SPAC22F3.09c	res2	MBF transcription factor complex subunit Res2			-1.0942	-1.55796
SPBC12C2.01c		Schizosaccharomyces specific protein			-1.32104	-1.58874
SPBC1271.15c	mti2	mitochondrial translation initiation factor IF-2Mt/Mti2 (predicted)			-1.15364	-1.6067
SPAC17C9.15c		Schizosaccharomyces specific protein			-1.27671	-1.62383
SPCC191.02c	acs1	acetyl-CoA ligase (predicted)			-1.2134	-1.72982
SPBC4F6.08c	mrpl39	mitochondrial ribosomal protein subunit L39 (predicted)			-1.29342	-1.8247
SPAC227.19c		phosphatidylinositol N-acetylglucosaminyltransferase subunit Pig-Y	-1.18709		-1.36648	-2.06779
SPAPYUG7.03c	mid2	medial ring protein, anillin Mid2			-1.4949	-2.24795
SPBC13A2.04c	ptr2	plasma membrane PTR family peptide transmembrane transporter Ptr2			-1.25584	-2.29929
SPBC359.01		amino acid transmembrane transporter (predicted)			-1.12665	-2.84636
