# Supplementary material for: Fission yeast metabolome dynamics during phosphate starvation and replenishment
Source: mBio. 2025 Feb 25;16(4):e00241-25. doi: 10.1128/mbio.00241-25 (PMC11980565; doi:10.1128/mbio.00241-25)
Supplement: Table S2 — List of metabolites detected, with peaks areas for biological replicates. [file mbio.00241-25-s0003.xlsx]

## Sheet: Starvation
Metabolite	Method	Blank (+PO4)					+PO4 24h					-PO4 4h				-PO4 8h						-PO4 12 h						-PO4 24 h					Blank (-PO4)
N-acetylasparagine	HILICpos	0	456	738	0	0	96979	15492	128588	109532	51098	15645	7148	9687	9842	32136	33980	22008	31562	31416	28331	34434	23891	34249	35490	24121	25050	16596	14666	11371	13081	12211	1451	588	524	815	0
N-acetylaspartate (NAA)	IPneg	8037	6775	6568	6520	7159	342818	297549	347079	388154	313721	234053	237242	280816	269685	163786	145124	142850	148512	144296	158410	111733	98801	100222	88107	94385	100301	28063	21468	24054	21184	18367	7848	8516	4913	3191	6684
N-methyl-D-aspartate (NMDA)	IPneg	233173	220704	231695	214566	237717	783324	458172	816321	757157	517692	92972	114814	121660	101886	180405	158085	152546	171198	177951	182236	200806	186692	200589	209749	189653	168094	184553	173915	179290	172587	184116	218973	214071	208161	184507	212062
citrulline	HILICpos	66589	74414	65219	70411	66243	4043456	2800800	4551695	8652144	7270040	5248620	5990401	6355629	7057426	5962796	5009836	5175364	5833964	5954282	5781700	3726360	3410201	4225544	3763237	4025394	4048795	1479278	1450114	1645964	1898868	1914902	143540	69958	84807	99971	74884
glutamylleucine	HILICpos	28304	55915	48893	51274	30616	554213	403008	414800	646995	478259	101345	114505	116028	95171	63485	61908	60559	56835	71256	55513	96606	62173	87127	82845	60860	61062	53312	55936	44653	57221	50424	49990	50879	31220	54809	47549
glutamyllysine	HILICpos	90258	84526	23843	20974	37964	337218	290787	254320	388664	404259	298877	324652	208849	223529	228869	249857	364933	385479	228529	245223	282890	407027	279252	281357	405862	313911	228684	172307	300754	150778	179616	98435	31438	66456	21987	38024
glutamylserine	HILICpos	96629	73011	46503	44372	48940	486539	548115	575864	386528	485372	553694	592550	495142	517435	295050	293948	404434	322520	359596	320052	248719	297258	243344	236891	298057	324489	220096	210272	260466	181213	214441	162710	48246	84779	22599	31502
glycylglutamate	HILICpos	15892	10138	6836	7233	5914	61401	50359	61290	73866	56388	112790	97115	123297	129397	48777	40732	42093	36470	45264	44322	37956	30181	43600	31686	30403	30977	26160	28690	27565	22489	25236	9778	803	1038	1366	741
N2-gamma-Glutamylglutamine	HILICpos	127862	95805	72571	64855	64676	1039728	946250	1138036	1006166	1151780	1014808	1163367	1232031	1325785	249891	338079	814103	468540	629915	434791	225547	447702	231279	214361	302843	582610	261500	297006	265494	125962	183352	236507	47142	110798	41011	53899
prolylaspartate	HILICpos	63873	31973	17009	11373	7940	2588384	1326571	2365152	2598851	2103498	140666	172616	377323	317494	279595	246773	266919	167910	532299	248852	225134	143899	205766	187316	130826	277029	110993	165615	103451	81914	88671	173061	27540	60138	16246	26128
gamma-aminobutyrate (GABA)	HILICpos	492820	499878	449416	463877	448668	1312163	1397537	1351813	1405192	1453231	1750174	1851239	1825213	1719009	1163779	1098699	1154629	1075372	1125721	1044386	992261	712887	1055785	908416	746629	746617	500073	588106	567983	628740	501022	479183	435629	475032	449290	465647
glutamine	HILICpos	1956523	1871972	1852411	1803889	1823197	71118704	67226984	71612664	78605896	73541888	112065888	114126360	121213776	118248776	117460680	111609208	109537112	109341560	117366520	112383616	117983176	110214952	124552136	121308784	112422360	106624008	110462128	115658136	108584880	116327704	113881032	8761874	5462888	6204655	5091738	4849208
N-acetylglutamate	IPneg	81299	73104	75983	71793	75787	761974	445688	1141011	1058822	824892	1306276	1188591	1056575	1122670	2785944	2255445	2090307	2338849	2388082	2460579	2284372	1916743	2128372	1970180	2038630	1867579	750071	565143	655475	739948	621226	52892	53914	57007	52999	58456
N-methylglutamate	IPneg	19571	18577	19413	19395	17756	285606	279367	282749	262821	246140	437656	400521	355794	395411	299160	282549	384091	342434	323862	324189	226466	242220	234617	223248	264817	242094	145048	157473	185175	174979	159469	21632	21303	23558	21835	21704
glutathione, oxidized (GSSG)	IPneg	1997	442	560	326	364	2372658	2094769	2559056	2375592	2361125	3726707	4174745	3259614	3872437	2706596	3405727	4015677	4153916	2679154	3422124	3034281	4341422	3390384	3431524	3571848	3688930	2999452	3635867	4304587	3302198	3316745	41118	592	35483	0	244
glutathione, reduced (GSH)	HILICpos	6249329	3903630	1374098	1145650	1774435	118961576	109338984	121221912	124571064	121378344	122508728	121662496	111418344	111177240	103951520	102304384	120601392	111127576	108803888	106351960	99617424	111554296	100846232	100615896	109954544	109695880	96013712	90873312	100971392	87217496	90881984	12573359	1706240	4844949	616371	1767520
ophthalmate	HILICpos	52253	14311	9302	2829	6682	1411912	964070	3074092	3279847	2435378	2157711	1892222	1565174	1813740	501503	526722	1059673	617962	765650	588977	307123	385270	295221	272938	377762	362529	241693	236003	309148	196959	213398	150805	19435	61444	1783	3460
betaine	HILICpos	4430144	4411273	4152045	5693685	4114123	38926168	31859500	45630748	46466060	43064088	246082224	249314320	252935760	252671536	212033696	208138464	136472736	208806480	209972672	209638992	169850144	161847984	102012600	172681520	160072416	164352352	105181744	105045152	44644256	105355664	101129152	4426966	4454922	4877501	4664666	4317026
4-guanidinobutyrate	HILICpos	1534824	1595188	1388861	1449408	1446239	20389010	20537392	18265468	23291990	23447038	15808818	15722238	16723761	16256963	6515532	6544553	7726458	6946074	6699384	6581338	4685842	4179210	4700366	4778621	4437081	4939215	2173154	2173081	1910246	2201295	2057574	817087	688876	696605	729476	726315
urocanate	HILICpos	11335	20954	16625	8789	18793	615424	616209	597077	641982	628581	604495	610899	656113	639893	554567	555078	573845	541639	551697	559563	511413	485699	546413	525602	496929	500397	351759	357474	387930	405221	353031	28654	20384	22312	21032	17738
3-methyl-2-oxovalerate (KMV)	IPneg	96713	103954	98345	79927	89532	8793816	10468069	7526969	9405596	10533270	17632876	17552534	19950042	19224012	7760417	10430487	10198402	9743783	9095859	9706770	5762390	6623696	6550790	6291717	5535510	5805488	7969402	9314502	9275820	9114126	9122784	61098	57977	76888	53783	62159
4-methyl-2-oxovalerate (KIC)	IPneg	361106	435627	320180	298115	265578	41516092	44440632	38256088	41470008	44809728	54398916	55324160	58608288	56506828	28537716	35282872	33646304	34249132	31862368	33125912	19720868	22087348	21353658	21456660	19002250	19527682	18759870	21969172	20414342	21665146	21603828	253345	268846	368340	261704	281670
alpha-ketoisovalerate (KIV)	IPneg	101748	108267	95765	87339	79950	14562884	18765630	14590625	13052593	14814563	21782456	21735304	25786754	24879054	8901793	11721514	11860133	10752714	10365705	10945978	6482372	7288257	7503724	6933317	6057792	6323262	8331975	9685077	10156445	9717739	9569111	71868	72433	96920	58477	71832
N-acetylleucine	HILICpos	7039	6082	5039	3525	5354	400058	378933	444640	422213	346733	75176	103193	111293	80682	27089	24849	29930	27108	25277	23170	13895	10867	17653	15188	15811	7105	10288	4062	5958	8113	3822	2754	3709	4151	2715	3567
2-aminoadipate	HILICpos	27289	11925	16714	8298	6961	1758072	1740729	1865725	1456450	1612019	1264515	1059362	1112795	1138898	756879	657402	819881	617067	776573	685194	516592	576005	482416	431113	531126	506029	364019	346237	339240	264233	275130	116093	11629	33848	1017	3449
5-aminovalerate	HILICpos	76034	92758	113398	112378	101273	4259155	4074521	3814126	4742860	3798350	2145174	2467911	4155985	3325639	3760856	3705503	2935494	2674994	4011895	2742659	4259832	2313146	4926967	4132764	2399250	2757954	1307410	1591584	1231412	1662732	1248937	169218	121726	93897	143820	85984
cadaverine	HILICpos	17312	8780	5296	4353	6563	809581	899957	885284	809841	942725	1292456	1090148	1044124	1075228	618554	645260	749718	658649	595697	662178	602657	644825	618696	552160	613763	562437	564382	588229	694313	577750	594457	115344	22084	58553	13169	14441
N2-acetyllysine	HILICpos	1214635	943678	1034258	931702	971755	93710216	93201576	97784424	95309208	93531360	93811712	89343432	86640640	87606056	86629248	82752976	84677664	79804448	80889824	82782176	83191912	81402360	80009888	80863328	79851584	79011856	60104712	52818588	58918904	54377108	51073608	9069725	1011325	3728255	890233	808951
pipecolate	HILICpos	63857	58447	48261	68496	57753	292029	378440	282544	265830	337248	1335572	872478	871203	874883	490943	404800	534041	382364	380087	413396	247247	198357	239595	195083	188798	205203	133515	128424	125608	105051	114375	50956	52334	56178	53021	58595
saccharopine	HILICpos	157951	218467	36455	53390	61668	3586598	5025360	4537689	3367196	4277592	1143750	875293	854022	952190	528236	492152	718906	571196	561405	532637	531938	483547	544716	485453	467331	462250	328289	346364	393451	333181	330814	150886	33551	61272	4819	45778
trimethyllysine	HILICpos	161684	44166	19936	18042	15949	3849124	3793826	5151241	4169794	3656439	64539700	61123608	62789520	61893784	53707652	51618148	52409540	51006240	51257620	51777768	60626772	51814024	63449916	59609408	54252472	50318360	68948496	70580368	72080464	76620376	69979640	2820489	130527	1583725	39934	46771
cystathionine	HILICpos	4920	6917	3872	1803	4203	38363	29876	41058	37876	31903	15409	16974	19408	12556	4916	5089	7921	7119	3382	5353	3437	3017	2738	3282	2849	3644	2778	3254	1522	1428	1773	860	644	588	1907	319
gamma-Glu-Cys	HILICpos	107245	63587	10475	8998	22203	16742761	13431107	19505076	18437392	16216026	2900507	4227952	2418647	2312339	1382014	1427418	2481291	1804412	2268200	1393423	1140157	1730077	1345868	1394669	1726218	1702197	948340	885869	1071418	655694	730395	417141	40181	135135	13376	36300
N-acetylmethionine	HILICpos	0	1574	0	873	1428	218713	90259	197669	240834	149069	2048	0	5684	0	746	854	475	235	232	1588	0	0	0	0	0	974	217	0	666	801	0	589	1123	0	964	334
S-adenosylhomocysteine (SAH)	IPneg	3218	649	2898	409	1093	261959	221066	256644	267651	260012	112525	140450	170870	161402	28513	33479	44051	33133	46340	38731	12722	18299	15728	12155	13142	19740	8388	7724	8244	4859	8364	7749	1599	5443	1573	1102
S-adenosylmethionine (SAM)	HILICpos	1873777	1075582	94809	70494	90101	184113088	138464240	115324928	179589344	178592288	29577058	35183940	52238656	51837576	25927196	33128452	26519300	29168124	34852732	35906484	10206140	16037452	11379720	16791022	18481000	23697310	10868153	14819760	9140741	8824400	12845153	2894097	317574	1397517	61675	197653
5-methylthioadenosine (MTA)	HILICpos	6213	10348	13364	6778	6385	3140697	3617277	3904357	3293690	3880974	7737719	7412615	6364994	6528522	2662568	3301848	4326071	4841460	3364127	3800999	1271845	2279197	1507172	1873461	2112444	2381166	1077572	1072910	1281172	862645	1068142	26566	12447	11825	12832	14948
N8-acetylspermidine	HILICpos	15878	4516	2065	714	947	1775447	1721098	1764999	2150345	1848777	15071678	14100131	16177969	15536267	17046316	17024514	14322826	16055635	16705425	18281762	17499572	16604605	16980314	18215176	17122240	17860560	20401128	23025180	20271540	22908308	22803618	918982	47541	451638	15867	24988
N-acetylputrescine	HILICpos	65611	65640	60222	70236	61286	11418334	11340913	10628318	12234058	11348984	6544171	6757223	6260694	5606966	9543688	10323925	20440680	9443964	10394465	9309975	5710504	6924644	14607481	7488711	6476072	6095779	1604544	3928747	4995219	3481561	2771375	81835	76117	72117	70849	69392
ornithine	HILICpos	11280644	6671779	875107	638717	1319853	116026400	114085336	114813072	113703192	125205080	111613088	124184104	127577088	130949000	57193080	63760392	102636232	60628436	82003832	72410760	34482776	43118792	32224202	28363910	34303784	52315816	24955450	30389488	29472754	12171407	21818232	33407832	3870804	12524473	613421	4332527
putrescine	HILICpos	206154	96838	14793	5794	15073	1803169	2047024	2366077	1477757	1882159	5463350	5646459	5577307	5785730	3146878	3396762	3683831	3361444	3341043	3507134	2252625	2726038	2438353	2390118	2456623	2499800	1428427	1605319	1799006	1342123	1444514	1656042	227147	785012	58212	126400
N-acetylglucosamine 1-phosphate	IPneg	988	5809	1737	440	8623	374370	399862	381318	417917	405465	183614	163990	186676	183464	142250	119101	187484	169195	138960	132166	129441	130476	118290	100284	126472	121011	114524	134885	173944	134912	125956	3254	517	3037	340	1075
N-acetylneuraminate	HILICpos	316860128	306916384	312856032	318798016	303263392	213515840	235147312	217292192	216489152	228514496	139848656	138175248	103622840	109858008	85599848	101109104	153725328	135995216	117868768	113971456	52485052	141897024	47576780	55558584	131956256	136191152	125354704	88395336	136724544	59286768	108211024	181499904	168312432	181284448	188220992	244997808
galactose 1-phosphate	HILICpos	165151	128363	33901	24278	50636	682991	870133	834000	743406	883626	579436	576160	445449	527975	326859	328805	506649	406071	391862	363056	273090	365544	237515	234999	360707	429652	262591	251804	325201	193167	251217	279046	40667	82772	10594	61170
3-phosphoglycerate	IPneg	0	0	0	0	0	2611992	3250449	3143715	3018787	3417109	199493	162884	175631	186788	78602	61387	168474	60939	110958	89850	45580	54314	53940	43502	40429	68646	29687	19361	19532	21643	21833	4977	0	3808	0	0
dihydroxyacetone phosphate (DHAP)	IPneg	25407	28293	15655	25826	6846	19326770	24130068	19228748	20260730	20772540	5247469	6187162	7573090	7128039	2270718	2024968	2353511	2361993	2246860	2147811	1344814	1236110	1590396	1325590	1153180	1396472	354853	310387	526726	385598	457687	69860	13038	40689	33632	26389
fructose 1,6-bisphosphate	IPneg	27277	25045	50771	46977	21046	7324378	7460409	6525192	6532483	9156622	1376350	1803565	1433738	1857976	617622	603026	939883	608972	677703	587990	547062	606306	487946	408086	474459	632275	242415	230668	362552	260086	238037	67007	17892	38636	15772	24425
fructose 1-phosphate	IPneg	70496	64713	67377	57791	52082	2937846	5184736	2964250	2673979	2708744	2295020	2778564	3383999	3070520	1298246	1048545	1127581	990020	1195079	1169035	849612	829165	1134119	1022879	760663	886573	546375	417019	457168	409921	464814	29936	1997	36499	10655	13424
glucose 1-phosphate	IPneg	50892	43751	43495	39864	40609	3254390	4146024	3451735	3590226	3690501	5476472	5134352	4437934	4756505	3433670	3362790	4534880	4332613	3107800	3470290	2998453	3171100	2629471	2438025	3073162	2955603	1679584	1685695	2211248	1955581	1838405	49012	11954	38940	8759	10235
glucose 6-phosphate/fructose 6-phosphate	IPneg	283192	266850	268488	261700	245729	80939520	108248208	94941976	108930952	97364104	15979032	17016254	19584462	21244978	5859335	5285939	7775040	5804896	6741881	6264133	3680947	3581637	4246564	3736188	3275207	3970575	1746067	1406118	2075747	1727328	1749667	393152	65366	307354	83797	58744
glyceraldehyde 3-phosphate	IPneg	15724	5986	9331	17657	7261	449474	242586	619841	278208	240882	80720	93461	107967	99708	37126	31003	36704	36639	55246	30906	17183	26451	17661	20273	37208	32399	19313	15817	20277	13760	2599	914	11331	10785	6860	8034
glycerol 3-phosphate	IPneg	11892	10902	12422	10121	10980	5419983	6585268	5124117	7242578	7187793	1695422	1213085	2246589	1957757	908760	850813	868482	753965	969435	1017970	530708	558856	643200	620006	488906	642593	206541	177865	198464	181286	227431	47329	18458	30628	18613	17152
phosphoenolpyruvate (PEP)	IPneg	448	242	0	0	458	2098343	2145564	2256693	2378412	2475694	190090	171845	230573	229164	85519	89004	125295	75066	133481	110471	54458	56038	63366	57796	45698	76370	18554	5867	13072	10317	16155	3246	0	0	0	0
pyruvate	IPneg	2614792	2394018	2472783	2230787	2331980	33787408	31776494	31888790	33747912	35739404	31843494	31416734	35908816	35959628	22033986	27330350	23800356	23605412	26423792	26701318	22924428	21123654	23204822	22349074	19456656	20696710	25691896	28392956	25241994	27122780	26790810	3485163	3175443	3457872	3139640	3399175
UDP-glucose/UDP-galactose	IPneg	21679	19277	25235	21298	19710	117915696	122612488	126488368	141714352	121404160	21541102	19567650	22496014	24875638	4954939	5267492	6372589	3135791	6879259	6089871	2966850	2525565	4350709	3548135	2474310	5290765	1563940	1468232	1141318	1375514	1340659	337880	53390	246200	46625	45755
UDP-N-acetylgalactosamine (UDP-GalNAc)	HILICpos	76756	48336	7700	5417	11105	1113024	820210	724483	1137197	973129	47838	87200	63849	61421	14574	22173	61946	40191	50606	40572	22317	25323	13310	28067	31066	37925	26958	32955	30672	25926	23966	20097	6494	8301	1303	4717
6-phosphogluconate	IPneg	9987	8878	9661	8855	9542	609464	662555	645947	554864	618814	144664	124076	127836	142194	72522	69509	120025	90875	84990	85842	69269	66271	68544	50378	53857	55440	32770	32633	49233	37205	36595	11734	9003	10118	9168	9661
ribose 5-phosphate	IPneg	1642	10738	2000	4347	1152	2165614	2266949	2081769	1950529	1955725	203575	214542	288137	292975	78295	83822	107434	89522	91581	83556	62716	70836	62641	54913	55047	70296	20978	28098	23936	21190	29176	3780	9864	6136	3095	7689
ribulose 5-phosphate	IPneg	447	1496	2770	611	997	1146551	1407186	1079435	1357944	1161450	147181	146633	196474	201524	49776	47286	76205	52510	75533	57101	30372	33494	43218	29694	25429	40323	16853	13642	22546	10087	11409	5117	1406	9886	4316	6105
sedoheptulose 7-phosphate	IPneg	4507	8457	5605	6099	6187	3079990	3515887	3406119	3419682	3548274	804603	787599	954536	975139	346359	302061	445054	334288	390191	393519	188634	197519	241604	207482	190239	227488	104291	83715	101048	92255	92965	25189	6942	16502	7294	6656
xylulose 5-phosphate	IPneg	2324	1403	4606	3801	4144	2856492	3770621	2682736	3222789	3036029	307267	311099	424821	423769	100345	88592	164876	91509	137785	109956	59304	64637	72875	51534	55832	95360	28207	23234	31152	26464	22424	9876	6657	5430	7289	4200
biotin (Vitamin B7)	HILICpos	55845	67706	67213	68317	64031	1447999	1947812	1721856	1069793	1046159	692710	707405	918984	854058	184768	197946	255632	176557	218672	213220	183591	142821	199483	161292	177201	152964	110988	108977	135173	162433	121766	62229	56560	74042	68886	69381
nicotinamide adenine dinucleotide (NAD+)/nicotinamide hypoxanthine dinucleotide (deamino-NAD)	IPneg	3032	2969	3167	2752	2671	5475619	5509812	5714515	5997956	5841216	1596751	1557635	1574688	1725220	758693	742992	1003860	940608	714718	738062	502455	541970	463587	388217	500305	659613	338493	398337	457654	350685	338896	38928	7377	28990	5705	5452
nicotinamide adenine dinucleotide phosphate (NADP+)	HILICpos	159154	153227	62941	75671	81333	476707	499150	518087	352602	533176	329173	316822	222830	285902	212580	205777	377563	344549	196266	216169	200222	226365	160829	155194	259298	273629	147096	153084	198789	142749	159883	109572	50271	59483	18032	61224
nicotinamide adenine dinucleotide phosphate reduced (NADPH)	HILICpos	14361	12742	7130	6890	7224	38629	30315	34464	18994	34251	26339	18232	13015	16290	21027	12071	30713	27311	19500	20404	19005	20516	14768	13537	22094	24201	15933	15608	20375	13255	15722	12662	6297	8587	4348	7077
nicotinamide adenine dinucleotide reduced (NADH)	IPneg	0	0	68	127	0	65973	70168	82700	91579	74833	25103	41235	46487	48805	38632	39713	50381	40619	37060	37694	30883	19625	20123	20202	25780	27157	2635	3426	5781	5948	4379	0	0	158	0	0
nicotinamide ribonucleotide (NMN)	HILICpos	273542	133706	36557	17727	28060	5175352	3185451	4865459	4197462	3499100	4609012	4824742	3042318	3730605	1565823	1967370	4912790	2789447	2913084	2911906	819314	3183994	840740	878136	2716994	2881231	1512559	1124004	1968730	454936	1222155	366478	46222	131014	21375	37091
nicotinamide riboside	HILICpos	63577	79972	110135	73010	85520	105296512	107483160	114625632	116333976	115376056	80130776	79013816	85790016	84127096	53594768	57544976	57566200	56233840	60454412	58598616	57201704	52940296	60585348	58681896	54904888	49042492	53792948	57159476	54922988	53647104	53577428	292476	186829	126353	160388	156072
nicotinamide	HILICpos	25576	54838	22386	44028	23525	346436	506192	539445	386613	525861	350291	404411	390045	344293	198697	176821	320309	161343	282733	255603	166307	173200	187854	245942	243315	225234	123082	124529	135730	158542	178206	76509	26672	23259	34071	22305
nicotinic acid adenine dinucleotide (NAAD)	IPneg	107	125	149	0	0	37091	35449	37762	40971	39019	3183	3778	4264	4075	5353	4240	8010	5870	6985	6450	4002	4093	4031	2466	1147	3901	1077	1708	1547	2139	1719	215	0	0	0	0
nicotinic acid mononucleotide (NaMN)	IPneg	20659	22086	22054	18947	21704	72527	67842	65396	77161	78092	41587	33587	41337	33928	32644	24010	39656	25345	35060	28130	29371	22098	32130	20942	20752	24010	22391	17617	19384	26877	19454	21303	16616	14441	21376	17646
coenzyme A	HILICpos	9360	6763	3748	3218	2922	88152	91335	91529	75098	88848	60234	52805	38892	47758	23952	27204	50468	36608	28075	26802	18469	19274	15488	14685	25073	31958	8796	18486	13086	17114	19760	12120	6290	6834	6929	6692
thiamine (Vitamin B1)	IPneg	866492	931676	887356	930231	906735	3590390	3371287	3568002	3320500	3362231	2651521	2715287	2924393	2854186	3186915	3256179	3450234	3258698	3402849	3326023	3606935	3444064	3877539	3680574	3701820	3597596	3908660	4106760	4063967	4172089	3934976	1078145	1086806	1064820	1084337	1058865
pyridoxal	HILICpos	1605	6829	2554	4865	2394	73344	120871	120398	77159	74205	262299	375950	302063	208926	214652	301871	361190	287949	302435	281053	212095	264331	392155	310195	249575	234237	208150	280836	307768	244598	234770	8977	4767	16772	1978	8173
pyridoxamine	HILICpos	50053	76983	87046	85276	50261	298031	443476	457057	263576	428176	1429595	1941243	1221841	1430464	1137765	1453793	1508471	1194450	1432571	1233339	1389649	1074886	1801229	1433380	984466	828038	1212263	1654158	1520411	1710289	1288160	47567	70217	49454	46585	34159
2-hydroxyglutarate	IPneg	56061	59747	47886	48949	42186	6743594	8426955	7025249	7057754	7269952	6376217	6283865	6475332	6436890	3809377	4229856	4713173	4405405	4491519	4123340	3423696	3142955	3801422	3498860	3475879	2940078	3348606	3283225	3896552	4138050	3502511	85174	54220	81179	49747	48223
aconitate	IPneg	18722	18036	13349	12804	11269	149350	190940	141074	208206	180661	447735	384754	464008	446177	584112	527695	534227	1014437	594810	527602	651429	593066	559760	803402	536312	521673	1507621	1428501	1413668	1251412	1260911	22870	13291	14018	13028	2810
alpha-ketoglutarate	IPneg	1722809	1568043	1636158	1457023	1491621	24368134	27837874	22137422	25885906	26579396	32620104	31273894	38026096	36803088	18201514	20265696	21970350	19470000	20689160	20147296	17142720	15232706	18452446	16166563	14810286	14516299	15501092	15570759	16958110	17146898	15318544	2827459	2691375	3018070	2738148	3043609
citrate	IPneg	1124443	850173	680304	581350	615144	24197664	24589864	21725752	25934422	23912028	64018044	64755336	68874552	67483928	69066656	69995920	72772416	70527616	70932336	71017416	75079544	71475232	76663672	74215288	72021200	70522832	72614096	74307688	74548528	74075000	72358864	3510553	798609	2978270	511565	704000
fumarate	IPneg	214827	202811	205108	181216	191601	1082135	1186245	999234	1197260	1172882	751720	763088	873937	847535	473962	530448	575682	519386	537526	524810	456411	444564	518840	461695	404908	424991	463296	505206	555514	514980	508716	172278	163105	172145	156769	172892
(C0) carnitine	HILICpos	12530	32743	8061	39814	18012	28880	31229	27323	19080	34774	150106	163437	151809	128804	97479	80755	57791	100475	106959	88672	95627	61854	19337	61133	80289	63579	58719	24712	34729	101880	106379	27405	19114	29651	44199	22845
deoxycarnitine	HILICpos	1089	19236	3773	6834	6039	19495	43852	22087	28518	23799	257343	263515	236866	232867	134107	117634	14989	120690	109528	106223	88970	70700	16862	92868	62490	51987	33357	43994	10371	49238	45030	6419	13500	1643	4807	13226
CDP-choline	HILICpos	12075	9305	1888	350	3749	206124	140251	162602	190642	188447	41291	63599	98499	111585	16837	21720	55977	12000	53436	25820	10216	14439	18516	9532	5636	39793	6038	12223	2285	1602	2981	662	1235	750	454	1233
choline	HILICpos	253531	671115	433246	426503	277712	5226964	8134947	6096449	5910823	5816942	25660150	17904630	21410124	19910612	11915648	15624729	20768516	12301631	13746800	12097613	19215770	21104686	22951730	19878040	19909752	19269820	73542664	82778680	74726880	73852696	80212392	586210	343379	500359	535946	388076
glycerophosphocholine (GPC)	HILICpos	3230254	3954021	5263847	4579175	4277347	147207392	160635056	135328576	131355664	158412848	181357936	165305904	168296800	172062720	80734216	78456320	121307704	103377680	93145048	74832896	74333952	63658036	81886936	70078688	65466604	75524768	55573408	40685884	44767576	70050304	53097332	13225544	9847933	10058528	8455793	7580489
acetoacetate	IPneg	641827	575247	621714	547313	561991	9319042	10886343	8897840	9739052	10452742	13141629	12370926	14403121	14136385	6725931	7534691	8618883	7445305	7715229	7585091	6071721	5958044	6707289	5866008	5689800	5479505	5866700	5827782	6674902	6258181	5730811	1077052	1023365	1171283	1053955	1146894
3-hydroxy-3-methylglutarate	IPneg	17558	20632	20690	18044	12488	180588	221897	183430	174358	178316	264457	281172	289437	279672	227910	281072	261090	262411	262205	263681	210476	214321	200104	208717	197922	198867	247663	267048	268960	279643	263092	123101	16920	16974	18330	19394
hypoxanthine	HILICpos	741425	631777	633979	574791	599352	4121650	3824342	3445235	3967261	3755908	10973862	10224263	9618412	9457172	9031772	9344852	9333873	9247762	8515142	8494156	9136427	8192185	8638292	8755607	7150051	7969430	16588686	19009844	16752857	16915826	17380178	589608	576989	636332	574805	592783
inosine 5'-monophosphate (IMP)	IPneg	6728	1407	6072	5105	6665	412658	381848	338995	390327	431868	48495	72908	76385	99773	19764	26292	34900	27479	21059	20946	17331	18237	26080	26006	21322	37097	9129	2907	14081	8169	6914	10293	4364	6796	4881	5847
inosine	IPneg	41858	49824	53254	46438	45947	1641011	1626521	1629068	1656704	1689980	1774456	1724868	1803459	1777645	1360233	1452932	1530182	1482581	1358390	1458861	1229947	1394285	1394208	1358421	1381840	1346964	1079670	1110584	1258898	1092669	1094955	97877	78865	65806	68031	69355
xanthine	IPneg	20306	21780	21029	15281	19678	329386	347713	314501	286019	312057	927627	988697	921973	951100	679456	858999	882693	878068	828213	814818	520803	718366	737047	651554	625106	586472	1033930	1112100	1350642	1101858	1092407	22181	8984	20590	23268	19607
2'-deoxyadenosine 5'-triphosphate (dATP)	IPneg	579	553	702	834	588	23543	23194	20367	22085	23309	11440	11241	9703	12605	5303	5670	9749	8044	5306	5546	5064	4663	5263	3250	4759	6034	2554	2890	3983	2483	2422	800	758	778	481	820
adenosine 5'-diphosphate (ADP)	IPneg	0	0	0	0	0	362388	391768	344705	340752	398683	378803	370402	319186	372443	297964	305528	413964	395060	276114	323038	282384	298963	215986	190055	277170	295289	129059	159872	188429	139734	144728	10144	0	659	0	0
adenosine 5'-diphosphoribose	IPneg	3104	2048	2099	1226	1322	77918	74587	79268	67930	78993	30634	29076	30652	32204	13400	14251	20989	20131	14773	14792	9598	11172	10898	11879	12253	13413	5464	9018	10791	4930	8225	3133	1502	2354	623	1039
adenosine 5'-monophosphate (AMP)	IPneg	19407	20098	9701	17988	16813	1866209	2507152	1681268	1882099	2273264	2931906	2969213	3071146	3093456	2928885	2891199	3565385	2813323	3227125	3389355	2890000	2753919	2520171	2357082	2724644	2698051	1553499	1713673	1762532	1509431	1606226	43390	21432	49186	11518	20217
adenosine 5'-triphosphate (ATP)	IPneg	30813	23560	14404	11701	14471	4378469	4585205	4002572	4245751	4967234	1713230	1669860	1345698	1695901	1073622	1161194	1959938	1801963	911591	1069462	958856	1143018	711339	604709	982012	1131366	506103	611184	925049	630757	592595	77344	14164	39809	7944	14887
adenosine	HILICpos	30000	49499	57955	58792	34635	9139844	10648208	10992044	14991564	12709290	5929411	7037582	7742616	6760661	14256933	14864725	15328054	12353553	14459104	13901286	19093102	15462161	19495698	18066652	16025581	14180218	21332846	22536836	19653298	19455052	19822446	59139	42255	68905	63367	51915
cyclic ADP-ribose	HILICpos	30705	21392	1758	5999	3942	231194	234087	259246	207238	218406	139103	133720	118622	138248	61255	63012	114935	79258	90164	71253	49240	63748	42010	33955	43507	93017	37896	53763	46532	17503	25485	30645	1528	4816	1083	3785
N1-methyladenosine	HILICpos	35237	25085	23990	23149	26278	187849	199923	211419	218671	221433	450137	493493	433490	434035	392337	414190	430234	443063	475477	422161	337126	345629	436155	422143	352397	369482	489709	583318	601158	565152	632597	26881	27349	19202	18664	24614
2'-deoxyguanosine	HILICpos	323242	269729	163119	173248	273231	477197	556350	476516	512554	601690	500545	467389	564914	618271	157708	149056	303504	257706	286213	155712	159302	140824	132938	133428	149585	142890	125867	155157	172518	163547	165458	201534	133959	143093	204706	271944
guanine	HILICpos	17285	18055	40855	51221	58185	1107030	1105581	929402	1178591	1174371	1456295	1402768	1515764	1497335	1247932	1046374	1048659	1296292	1027459	958093	1303607	1000855	1001363	1076731	868406	952927	2397313	2128970	1906529	1879459	1900983	19433	12699	14474	25297	32563
guanosine 5'-diphosphate (GDP)	HILICpos	104101	98320	36152	27997	61863	609590	599064	589981	595574	688944	262167	273234	227544	266930	111257	129219	266015	152067	194042	138852	113994	147549	90308	77007	118397	202400	104665	101207	110416	54727	76394	136265	38733	62686	15011	56217
guanosine 5'-monophosphate (GMP)	IPneg	1923	1841	2121	2006	1342	128074	160047	122187	151203	153293	108407	105008	107737	117657	54430	53809	90269	66034	54434	59628	43389	47986	36887	34716	43925	52692	19550	24160	34193	23974	25357	3397	1375	1378	1102	842
guanosine 5'-triphosphate (GTP)	IPneg	1191	729	605	958	656	124238	116998	112314	117732	145621	65059	62405	48437	54956	36453	40288	69013	58729	37901	40126	35946	40106	30846	22287	34070	37693	22497	23562	33836	24664	23410	5902	0	1479	454	945
guanosine	IPneg	7520	5009	4376	6959	12468	80212	80501	81063	83479	82134	141569	145945	155120	150518	52955	56448	67702	58629	58580	57961	34731	33203	35200	30074	30549	33322	25869	27398	28524	24599	23377	8499	5048	6165	5536	5390
2'-deoxycytidine	HILICpos	53864	25752	33343	36591	64113	180728	197977	197372	204350	198809	207301	224512	238805	211900	155038	158028	184032	135819	193407	163629	151227	134742	156453	148398	144309	123265	89893	100937	106006	106835	106462	26876	52174	29638	28970	45375
cytidine 5'-diphosphate (CDP)	IPneg	201	126	533	106	366	64327	67523	59667	67078	64932	50303	50109	46817	54151	21079	24086	36318	31709	24744	27223	19034	19302	17559	12905	17966	20313	5043	6394	9113	5738	6121	1008	453	414	405	259
cytidine 5'-monophosphate (CMP)	IPneg	4258	582	5477	582	5794	91900	99381	88908	97490	94924	108184	108138	102454	113534	54805	55253	70527	57017	63841	60717	41446	42969	49775	44830	44143	52556	34969	36387	35192	34121	24560	1136	75	4810	116	3175
cytidine 5'-triphosphate (CTP)	IPneg	159	288	0	91	0	103553	85846	90259	93882	101227	53603	42653	42028	46704	27113	33320	50145	46266	28198	29845	27626	32213	22454	22279	26718	31538	18640	18090	26797	16224	17091	5605	475	1062	0	0
cytidine	HILICpos	496146	360337	454897	405036	439648	1884283	1863005	2255392	2013830	2145075	2976812	2609498	2175937	2178962	1988761	2148688	3234607	2583872	1968194	2182572	1948549	2548174	1871245	1783962	2492134	2338260	1790943	1958025	2526545	1414059	1884985	223052	225565	250878	209875	183890
cytosine	HILICpos	20589	23392	41147	52538	41938	650652	748976	683744	744336	680488	728203	805817	839886	804611	496799	506164	650845	546851	550301	514886	525214	441028	543323	500277	479833	407603	237299	269673	317644	305349	257292	35876	32345	31606	46526	37314
dihydroorotate	IPneg	7419	7376	6989	6351	7770	1425982	1914474	1193938	1222426	1681784	2519599	1835135	2238667	2555978	155201	175323	264911	184499	132118	172779	35773	35554	46931	27813	28422	38680	19720	15050	25302	20897	22902	9516	7415	7986	8588	8277
N-carbamoylaspartate	IPneg	24755	8524	22516	20561	21933	12893975	14855081	13149397	13325679	13297181	12795355	11440485	15398600	14624895	677605	889541	1193511	610900	665154	944191	176639	182089	281692	119324	105651	226163	97379	57620	171026	63322	68193	81473	31046	65655	30529	21501
orotate	IPneg	20523	40786	11384	13951	10449	5826715	7161796	5488544	5935125	6829978	7744712	7057076	8295034	8363517	3199292	3850304	3980059	3419029	3497897	3833539	2006959	2308452	2380298	1913324	1944063	2226037	1945523	2188199	2247897	2036480	2293796	50417	17328	73883	23297	23272
thymidine 5'-monophosphate (TMP)	IPneg	3688	2312	2032	2090	2229	45669	41210	42710	44199	37624	82655	72397	63919	75455	33036	34113	55330	40061	30231	36384	29678	27998	24407	27663	28230	30578	13491	8433	11893	16281	8303	2327	1991	2501	1464	1939
thymidine 5'-triphosphate (TTP)	IPneg	2197	2609	2246	1231	1022	42458	42185	38266	39824	39760	14442	17603	15469	19827	9131	9396	12193	10984	8910	7339	6232	8261	4867	4645	6728	7717	4142	3525	6018	3423	4211	2383	2510	1126	520	3084
thymine	HILICpos	94979	79843	74725	82505	75504	99640	96054	108090	109452	120295	136604	135494	152450	136189	84902	84517	95059	82200	90936	83237	86803	75432	108860	95601	92333	84323	72717	77605	87190	90240	86310	54548	67126	70746	70130	70619
uridine 5'-diphosphate (UDP)	IPneg	389	0	112	464	130	74933	53917	56411	60015	68960	40972	40013	45537	57909	12887	18774	24620	18313	19010	21540	9735	12254	13758	10198	11406	16252	4621	4467	5180	4690	3985	320	130	388	0	690
uridine 5'-monophosphate (UMP)	IPneg	7655	8561	7192	2194	7931	1763859	1704018	1456639	1539307	1630295	1565493	1561401	1671177	1834795	485085	531300	545008	372195	574109	575318	318021	290208	459632	395124	318810	463557	185805	193746	155568	166814	169610	20300	6657	14593	6129	7549
uridine 5'-triphosphate (UTP)	IPneg	3285	844	0	0	840	688004	463329	507312	549562	645926	159270	162090	162755	201492	99521	112094	172785	148910	103401	110859	88010	105559	83638	68415	97778	125123	55920	61017	74170	58257	59718	10948	880	5371	141	631
uridine	IPneg	6260	5018	5117	4368	6084	35601	35652	43009	41730	43800	145582	134409	127604	131188	127465	137779	158306	157852	131718	141252	123256	141030	110959	112128	133893	122387	87510	95803	110957	84807	84297	3442	5160	6157	441	4641
5-hydroxyindoleacetate	IPneg	4714	5798	6368	6261	6522	282647	123324	257637	335592	224441	17896	18480	16872	16894	12634	13219	12403	11939	13527	12534	13587	11473	10371	10470	12104	9470	5900	7026	7815	7198	7707	6730	4922	5782	5259	5806
xanthosine	IPneg	6053	8453	6998	8301	4085	96003	100665	98409	95791	104915	132036	124003	135610	130233	248612	260421	264047	264088	246607	259672	259652	260662	266147	249907	252410	265772	144587	148341	166723	121384	140910	9296	5097	5163	5666	7630
acetyl CoA	IPneg	1818	1186	1694	634	766	50170	94435	38071	60517	53736	33943	34533	16186	36771	33419	17886	49337	61059	12018	12642	10743	13441	6968	7056	10755	15708	5438	8206	13618	5427	6973	2088	1061	1596	1197	512
2-oxoadipate	IPneg	14256	22583	16343	12347	12140	768128	951480	772124	833417	881379	528415	446316	650857	566700	252693	316397	253004	216627	325611	311254	220941	210696	228253	209654	187923	212064	247799	228182	213922	218945	228711	19422	12332	18401	11047	19966
GDP-hexose	IPneg	1004	231	222	440	340	5229742	5659777	4859448	5511088	5396700	1563742	1521705	1555352	1852422	531279	562195	855174	739451	545050	600198	382028	416898	360185	298118	400941	521625	196806	200483	272784	218475	228801	21814	2033	17686	1904	1955
2'-deoxycytidine 5'-triphosphate (dCTP)	IPneg	313	195	720	174	184	9345	7948	7357	8285	8810	4590	3949	3723	4716	1093	629	1780	1705	742	1407	588	149	934	476	493	579	390	386	521	915	76	1143	177	477	211	145

## Sheet: Recovery
Metabolite	Method	Blank (-PO4)					-PO4 24h						+PO4 recovery 2h						+PO4 recovery 4h						+PO4 recovery 6h						+PO4 recovery 8h						+PO4 recovery 12h						+PO4 24h						Blank (+PO4)
N-acetylasparagine	HILICpos	433	2982	3317	2492	4944	11118	12022	9669	8053	8452	7311	4390	4951	3493	6164	8885	4071	8052	4677	1566	3471	5417	1662	2863	477	745	3463	1784	1539	0	1365	3856	1898	6157	310	39009	39698	34066	40439	57827	27091	211545	216668	161409	131365	201626	81201	1706
N-acetylaspartate (NAA)	IPneg	50798	30512	43795	16751	34151	198812	136414	212281	223263	192911	215973	106662	69058	89585	88821	66154	72425	191676	179371	203702	191289	154613	139874	446185	363494	410703	438324	414091	339684	627946	566502	632078	646575	685622	464602	1880232	1827181	1776364	1908975	1950319	1582041	2494871	2331525	2457784	2390202	2336405	2316156	53251
N-methyl-D-aspartate (NMDA)	IPneg	245652	221430	116377	95735	87420	6377	18674	10032	46893	270528	164367	15665	2577	337972	28609	28150	30891	968	27651	5650	17867	92239	114581	5987	2733	32264	6326	3827	43440	4088	14405	28365	2240	8781	24465	1987883	2079247	1600830	1923362	2149669	1225849	10280558	10359849	7107656	6537788	9689116	4125596	1074903
citrulline	HILICpos	47430	35939	144767	106918	50115	1417874	1257546	1647137	1675569	1351886	1134265	1138996	1310686	1625499	1742559	1693341	1613455	923938	1158901	1592161	1304101	1152715	1016773	1354825	1689934	1230380	942542	1070340	1115722	2519614	3716681	3779434	3278149	3338306	2656098	1362231	1173404	1364735	1642965	1733175	1058986	8011776	9645161	4987745	6530458	9563147	4300918	35605
gamma-aminobutyrate (GABA)	HILICpos	248992	234527	225282	261047	254779	267929	271278	241996	314726	316491	351508	295033	298785	258481	313184	338765	337821	344826	342317	368996	346875	389250	368735	428086	389031	404861	428420	427314	466960	472014	497020	434189	447000	436478	428909	726171	732202	684921	803053	727183	675277	1082317	1078065	1267547	1262966	1008794	1492617	278644
glutamine	HILICpos	5800176	5743559	5681845	6133704	5364113	88064184	89908672	89003616	90431528	83561648	85834376	55450544	56373208	57810428	62779256	58149548	58296444	45140512	46252076	52704004	46196172	43563088	41544464	31807200	30943776	37084368	38390936	32814350	37082324	38497488	39699260	35047668	35663892	36694956	33003120	59193996	57045736	55619208	55538316	62217544	52478508	70006544	65810904	68522736	67899136	64369716	65360984	822986
N-acetylglutamate	IPneg	264905	243258	260286	277169	172111	5674281	3929067	6078966	7025562	5295619	4548455	1970605	1761911	2509760	3029630	2404979	1963145	716897	631263	884406	835927	648084	562061	517492	458109	522273	530461	499289	472236	700355	608252	637840	632935	701783	541626	2851150	2656421	2635937	2622558	3437040	2256240	16271380	17882562	11695902	14483698	18088678	8506601	417750
N-methylglutamate	IPneg	208971	211113	205414	214749	213112	131363	140342	127958	152803	173411	189223	228338	232732	227965	248961	262733	252796	235253	251785	266712	258116	247644	254751	266972	257883	286339	270980	263933	265104	289493	319481	395793	373564	373188	364309	407067	424316	422871	430908	433103	411376	373367	381153	397182	420291	383861	405472	310783
glutathione, oxidized (GSSG)	IPneg	28251	4182	2133	42109	34098	21805866	20550560	16518893	17438552	15714941	15440784	13473206	13886825	14388151	13846252	12115377	14339448	10753088	11404856	10235256	13433289	11294615	10856891	7863863	7099500	5646377	7050342	6548965	7978781	4666821	4187060	4895852	5826767	5057350	6380536	4848650	5569505	5892111	5170078	5384272	7579417	6832623	7455727	7198150	8613089	8535939	9993883	5045
glutathione, reduced (GSH)	IPneg	288250	66144	15124	526692	476063	67366280	65452736	67621920	67283584	64707856	64906016	65440428	64832324	65958584	67546824	66530152	65596068	64314908	64351828	65698900	66494660	64024732	60870284	57957120	57694544	59349272	58361188	57658180	58464844	52262996	54388800	52506836	53605184	53117904	51649740	45673564	49045484	47345548	49155876	52870076	49629552	51821464	52803872	49111340	46794320	54611148	49925192	119012
ophthalmate	HILICpos	29107	24472	29628	49887	45181	188478	197096	178374	128311	180398	148930	789924	864780	961678	918814	791842	720280	2421166	2521970	2675372	2543937	2245992	1854983	2102969	2070511	2094791	2091951	2182369	2423718	1353154	1430801	1384430	1422026	1600516	1317621	675075	841749	771937	720430	918892	905017	411941	365495	470934	509743	640039	663846	41411
betaine	HILICpos	822637	1403713	602880	634208	594490	34040520	63250008	62934020	66721976	62800456	72060696	22342580	39688616	42318756	48738348	46737628	47797300	17619018	31662678	35888292	34087412	33427968	33964700	14643619	25786254	29991472	29976326	28854134	47186280	11853993	19184422	24018904	23729844	22948702	24936786	14210262	21023560	30963258	20840264	20131340	18165118	22678730	28837870	30950438	29270972	30026536	34136620	1423692
4-guanidinobutyrate	HILICpos	204551	220872	203580	254067	181040	911048	1015407	848517	1045954	1355535	2039445	1400496	2009723	1783209	1703307	2490339	2594759	2936125	3018106	2261696	2794503	2948229	2980835	5879265	5888816	6650115	6696958	5968171	4615552	14705669	13405875	11972638	12993324	12266959	11119064	17828596	17309732	16763736	21292916	18498538	16339939	17530476	18794298	19531380	18090498	18517644	20551678	766258
urocanate	HILICpos	7816	6513	12557	3988	6596	253950	251268	247073	260750	251119	271702	316755	323284	333501	395273	369989	378925	286701	305222	347784	290427	284613	292095	308109	293358	322379	323499	312112	480746	416870	435571	423146	409153	419944	400078	505907	587262	489871	561296	569755	485927	532955	478448	547307	572802	505995	585864	7639
3-methyl-2-oxovalerate (KMV)	IPneg	494876	522332	507078	538460	470586	35817820	37387112	33057394	31796982	29313306	34452268	12004207	11751837	10922332	14054311	13083388	13356636	32894152	33068464	35312104	32762722	31038220	31143216	66814496	65668376	69262912	67632408	62180072	68182368	98350640	99294576	96345432	93072976	93926856	91681472	99347424	108577936	98640592	109240624	109113056	100697552	66417016	62373676	75502280	89966232	62573940	86815904	495731
4-methyl-2-oxovalerate (KIC)	IPneg	1668026	1725618	1705731	1823096	1488869	75234696	75502888	71522184	66272000	62724656	66991344	40348344	39661868	36508448	44746552	41786732	43376568	98015512	100102616	98842176	98641344	98539528	98490040	136812048	134764384	125576328	133050568	134886944	134455728	152462784	125467344	140617248	149559648	151269392	151226416	144087104	117313784	156756272	94793888	116015136	139023424	141593024	137346688	145419344	152111872	137486048	145801744	1349660
alpha-ketoisovalerate (KIV)	IPneg	674418	671468	646672	395185	593748	40616236	41470468	36237796	35393888	32466016	36488388	15702194	15654060	15485123	18323132	16948360	17758708	37706692	38277896	39326440	38018980	36265988	35710576	83383128	81735432	80803784	80024120	74881776	84414952	135592432	136367824	124944008	125395648	122323920	119854352	137285760	151122544	133893784	150902192	150896432	145289328	108409464	92005152	121611240	129101728	83221304	127339104	302061
N-acetylleucine	HILICpos	4801	5984	6406	7252	6510	9457	8724	11063	14014	17158	6576	12781	12316	10559	6278	12382	11955	15438	18219	14764	15251	16371	15268	23550	24252	25056	26053	28279	27832	73316	63362	70097	68180	68139	54137	218694	160989	194803	217890	159405	183663	535100	369909	508387	425312	349751	442860	10439
2-aminoadipate	HILICpos	2809	1524	12326	23505	7687	304580	232540	281954	278478	299052	248258	753166	793531	965360	759693	844627	779625	868878	929387	831898	874842	895242	832195	691072	555273	686325	665338	709063	591534	538569	622307	594886	650678	692394	557476	833227	824100	890829	838937	980888	809863	1032035	1015838	813672	657077	948913	698401	4114
5-aminovalerate	HILICpos	225882	219977	207054	279599	239127	1793213	1900417	1847774	1851771	1707220	2068027	1568206	1585857	1466540	1703236	1928364	1943038	2042767	2103507	2142244	2016834	1734783	1822078	2985076	2797854	3294276	3214305	2879398	2842452	3563542	3488395	3442172	3366359	3039304	2929052	2670281	2414279	2469115	2900807	2621959	2238139	3039376	2723241	2858018	2668482	2502212	2817879	247656
cadaverine	HILICpos	13369	7604	9727	84126	40779	542451	494347	607836	510764	496471	522281	109663	104086	92442	83505	104410	112188	290057	255615	270036	245941	242757	253973	499561	497216	465329	454834	477196	695565	602922	587654	528781	555040	549562	582787	522825	552948	532853	558661	518531	581808	316809	345943	463881	457592	371156	541617	654
N2-acetyllysine	HILICpos	11613600	11233062	11030115	12953534	10486071	49931892	43942404	50256296	50161884	47287828	46502480	36647588	30998394	34777128	37863676	36410696	35604144	31771740	29005142	30073946	33917560	30518776	29974164	34218916	33589164	33276618	34706052	35276796	39807876	51532936	47119236	47341836	46460356	46247452	46840208	59848544	62470576	56124588	59451328	57834508	60164540	72979808	71479480	74905200	73907312	71564968	78510080	714601
pipecolate	HILICpos	33572	37435	35927	32094	36734	72172	69741	62633	58717	55555	70188	51225	50640	52086	45862	52241	52832	64703	67865	68158	61526	64307	73949	121440	136271	108086	105196	125518	128541	231962	230678	243370	220446	220068	227535	245627	257622	210331	238875	224087	256171	217946	171672	293777	347270	170950	464986	52059
cystathionine	HILICpos	1184	483	420	0	0	2656	2268	951	1101	3184	2393	28712	25188	17383	18959	27216	14904	31466	24308	35933	38746	30794	27131	22029	20497	22230	18103	32804	24054	21636	27911	27519	14104	22547	10692	24502	25613	26176	31228	18160	25694	48174	58915	44354	40298	47024	41943	6522
N-acetylmethionine	HILICpos	4044	1331	1872	1408	348	2770	2843	844	4865	914	8066	3319	5916	1272	8501	2439	877	2385	0	4037	7899	4694	5060	3172	6241	5592	2983	3719	2025	26486	11624	21581	16471	23159	10987	203970	162143	199793	195044	203872	132673	459061	452386	415888	393717	436272	283426	3428
S-adenosylhomocysteine (SAH)	IPneg	15664	11206	3481	10028	24548	42062	39153	31669	29848	36962	43620	312225	291235	290153	269790	353855	289018	585727	587651	546039	613257	584309	543389	816415	740979	744753	773620	793599	769673	1151900	1078226	1022556	1008088	991917	968986	1259548	1186584	1234067	1300431	1197581	1125402	2320533	2296597	1837427	2036757	2108148	1553410	18681
S-adenosylmethionine (SAM)	HILICpos	108997	9642	9139	654399	383597	11498419	13870387	11423272	8719597	7524878	11485819	17543124	14260379	14335251	6678373	10173465	10651688	19458172	25122864	12504153	28423144	11993398	21378474	35363052	29309626	17867214	26465334	37574612	22726186	41980896	29967174	31502128	41870956	41644080	51956300	66617612	72979728	76135688	56106932	57268388	69171272	111851792	130059760	104441520	126064104	114542120	104671880	6855
5-methylthioadenosine (MTA)	HILICpos	2318	2166	2124	2226	604	2722992	2334854	2855126	1792208	1978398	1883391	680981	591101	734781	457577	588438	592085	943066	996252	730416	897684	810637	840622	1343991	1322278	1201187	1219371	1280817	1618580	2002154	1863531	3096266	2522233	2535803	2894210	3789373	4647195	4384127	4193168	3632063	4166191	3951574	4322980	4168953	5108754	4606068	4014336	1699
N-acetylputrescine	HILICpos	65655	62937	61646	61166	62323	3138796	2957571	2999672	1975619	2316824	2229172	2118915	2200935	1979938	1178474	1384079	1440997	1505929	1447064	766311	840486	1020430	1055206	1995142	1919210	1505259	1281295	1501766	741182	3348562	3248279	3620727	3676428	3447807	3993952	8277866	8782343	8105983	7267355	7737336	8104415	9361514	9367016	10153785	9333966	9118908	12926212	60078
ornithine	HILICpos	4546697	272058	209363	16776621	7131339	13239859	17316464	10646884	12373021	24683346	20643202	13822497	10094026	9065086	6037036	9734818	8692317	26357882	28860422	25058552	27237566	17055842	28076118	38192488	44309844	41810692	37961552	49498284	59536376	66492552	76781648	67969688	73428672	76021944	79529168	74212904	75932128	78977632	78709880	79745704	73532640	87968368	77028104	86643616	87741472	82039008	89565880	173999
putrescine	HILICpos	279486	5877	9686	1351488	517852	2817218	3061160	3222038	2657641	3355550	3278094	386848	349548	315874	205016	289623	279225	876148	745144	904402	656972	527512	806357	1188209	1319386	1284066	1059209	1344560	1112036	1372881	1902076	1650531	1436108	1361596	1452755	1554480	1628368	1806569	2057450	1743535	1947667	2280355	2153213	2659600	2721684	1992973	3157660	0
5-hydroxyindoleacetate	HILICpos	24805	26083	25399	25643	19666	22682	26091	26716	42273	55258	64131	7121	13227	5933	10937	11433	14776	12448	11240	18046	10533	8469	15692	14714	15245	14745	13031	17029	21270	17612	17555	12202	12893	13967	12957	46961	25151	40206	48168	48993	45530	65340	69822	72000	63727	74751	72617	56469
N-acetylglucosamine 1-phosphate/N-acetylglucosamine 6-phosphate	IPneg	0	0	0	0	4587	1940432	1201849	1062845	1190776	812407	770758	1323224	1374175	1281991	1520210	1223993	1255687	1444920	1311797	1697902	1686965	1392707	1562655	2538589	2764832	2388661	2522014	2616670	2445010	3194205	2846269	2918872	3116498	3033566	2765261	4013931	4112749	3858950	4427340	4003468	3829230	2429611	1900755	3351253	3435582	2135778	4307140	4939
N-acetylneuraminate	HILICpos	215963456	237862192	144125664	174112080	152632768	106619896	111422040	93241288	108659808	132668144	91483640	182362784	179781088	172897664	177935920	167404496	170242080	176858384	169655312	181165568	185036320	181377296	176221680	166931488	171358896	163842208	175199040	187152976	214674912	175993184	153375568	187034944	199925488	207529648	212173744	202332672	220473040	211707824	192128176	196086928	224101968	158988544	168291344	182092848	185796032	187457616	176643264	208680592
galactose 1-phosphate	HILICpos	67218	11508	10506	172870	83748	324670	347343	258942	288431	338444	291959	1183156	1219793	1249900	1282349	1270547	1299178	1294666	1208556	1417116	1220141	1276533	1176615	1155830	1176699	1157305	1251831	1122351	1373427	1056393	1024541	1036263	994768	1091151	955210	965015	1002367	1011666	1112237	1137355	952046	984545	783506	941893	1038328	814448	1103542	27359
dihydroxyacetone phosphate (DHAP)	IPneg	30549	9864	25822	6121	40129	1509791	1590861	1571903	1409588	1649609	1234336	21010244	20157486	19382050	18307494	24344638	23010436	24978702	23718936	22074570	21783348	23197586	21706836	46260764	38142028	39184032	37896236	38538012	41369100	46649164	52338884	39978124	41854464	44109032	43908844	45796468	43099148	40034976	47838272	46683576	41683104	28393566	23838916	36081796	36419864	26608746	45083696	12016
fructose 1,6-bisphosphate	IPneg	21491	0	0	151005	178837	2989819	3368049	2390740	3120205	2683561	3397826	13893535	12986537	23122574	16541877	15402160	15705752	31261858	27646760	15552326	17844464	23735312	27135482	75772984	53308900	63350988	63352432	60986892	61490596	75736776	61796608	96456648	83529720	89904992	87398296	83046856	89344888	91159472	91788888	94798296	100592752	67305176	57200036	82641880	84338376	65320448	92514736	0
fructose 1-phosphate	IPneg	103986	6221	55909	22020	28939	2053851	2640844	2241540	2233438	3487309	2032880	4225558	4248821	4306530	4183909	4719972	3902781	5180012	8501038	5471129	4991505	4818071	5441455	27895858	9839337	12679844	11906755	9633151	9711252	13720514	23247944	17721326	19599818	21360704	18566678	26122426	25975490	26609972	21925202	22068460	17387498	19706684	8954913	14577173	23033172	11769894	16358030	233217
fructose 6-phosphate	IPneg	3641	670	28632	9973	44132	1157521	1311542	1545487	1335155	1764000	1181264	13391541	13049426	14259749	13166795	13521110	15171003	18617328	17902752	17781454	17322028	17640988	18830422	23654074	23133202	22524806	24715864	23661336	24895996	26869058	24437772	24018786	24353244	26488752	23132182	27880772	28575352	28290892	31024896	31401134	27278910	27632842	21040216	28060066	31586044	23177210	34403988	41511
glucose 1-phosphate	IPneg	55287	47125	34465	46085	146663	11729326	9541730	8720571	8513709	6835890	7963363	23514168	22430250	22995142	22546716	20357438	21761698	24277890	19901044	22995952	25064786	22379754	20220842	24057000	25715344	18524216	23809080	22607846	23757740	24020966	18107148	21050992	26261978	27339736	25988604	22937248	22152400	22869188	24987538	24646212	21710270	14979974	11269751	16562743	17584000	11862721	19159700	224964
glucose 6-phosphate	IPneg	142061	104104	35696	58190	379975	7340004	7064346	8231807	7711529	8472858	6133981	106384008	109013144	110401104	97516400	95530368	108961616	152664672	142288304	129973688	144550160	148180352	139238576	191426624	198162432	174516816	195545744	193775856	199840672	212880672	201605344	193646880	201329168	211715024	199467376	225897648	224190544	232354928	231304448	238585216	235657024	203962960	166881472	214566944	225476352	175990144	247299968	938486
glyceraldehyde 3-phosphate	IPneg	27792	26799	15135	13885	20963	8568	34574	53190	32411	29416	21975	191493	199536	158619	149922	181649	181267	186911	281175	215716	233499	221018	183855	335868	306666	288551	282332	302504	294558	276190	331023	331100	343326	402082	322491	423961	349317	369480	405633	427898	344098	275396	365149	301923	317060	376049	338833	12561
glycerol 3-phosphate	IPneg	0	3377	187	0	0	1208981	1876427	2196844	2014731	2645924	1599880	8894571	10898325	9167354	8815270	10436347	10698445	13191129	13461392	13291432	15033847	20258598	15852247	22482264	25171248	24648578	20969064	23561852	17189142	26899390	30920364	26042786	24710376	21686226	21561092	32654138	28896936	33278984	33824904	29023090	29042430	31839206	36915088	37036932	39401988	39595676	38857340	3241
phosphoenolpyruvate (PEP)	IPneg	0	0	0	0	0	0	0	0	0	0	0	3334072	3348378	3500556	2662636	3081177	3381523	4490836	4137235	3771005	3627416	4573714	3883103	6702741	6367569	5866090	6083200	7204870	7796218	7655809	8010236	8610413	8376878	9084403	8859599	9899545	10712767	10016364	12038879	10657726	9615527	8881183	7322676	11225602	10440399	8564415	13102514	0
pyruvate	IPneg	7933036	8246744	7891798	8255364	7053469	90762000	104225688	92338960	98670824	89899648	109120104	57222204	57844648	54570892	64060536	66465684	64032752	75799680	85502232	89349640	86286856	90744144	84100976	131758008	135313024	148239488	137923184	133581240	137990240	157139856	137439792	158141584	158780112	156012864	148883552	156872112	169317408	149646704	177686800	173593120	159355232	132617064	134612640	168540352	162003728	142433392	173744576	3089071
UDP-glucose/UDP-galactose	IPneg	65942	28859	31034	112361	383122	4942335	6959644	5940623	5214980	8275306	7638204	198707088	177488272	187492112	190572288	181325312	178406688	171223888	171278912	169747392	162443008	163042560	136824736	210076480	210210624	194750672	195628352	209362928	220666672	258132336	249606576	252372592	252889040	260235392	256001696	297450336	303129856	310084064	303792320	305608000	310248384	247841024	271931328	279813120	271629952	274998112	281645984	25286
UDP-N-acetylgalactosamine (UDP-GalNAc)	IPneg	25260	17232	5151	34449	55071	2436008	2328630	2105833	1745999	1535995	2074090	34234164	29333612	32368628	34915972	32854626	30695840	26939728	24262920	29215896	26962536	25047114	18760566	18197564	18375704	16324302	15291671	17229882	18691208	25223378	22832048	25022240	24956708	23786598	24455744	41901668	42881060	46258036	46544576	48401936	40898196	37784116	57996024	48469684	40575940	56165584	39326508	3313
6-phosphogluconate	IPneg	0	0	0	909	0	100932	119408	120144	127934	115829	113900	676470	682617	918004	546081	716051	738197	1203404	1077004	733493	837263	1028884	905174	1647116	1111706	1226114	1226301	1190597	1013919	1064208	930609	1215943	1210324	1131446	1091609	1269578	1351011	1530113	1500171	1025404	1023900	1237882	867833	1191132	1394128	960220	1488026	0
ribose 5-phosphate	IPneg	0	0	1647	0	0	199008	217368	206807	208427	242295	142296	1903474	1803620	1723138	1802686	1874686	1720992	3120926	2964772	2697137	2580579	3272477	2812913	5082267	5613378	5068566	5264314	5549463	5105337	5381984	5105166	2951711	3082612	2951767	2417575	3120105	2780848	2904658	3328274	3346671	3216051	4388626	4156682	5746894	4903756	3978906	6268400	16776
ribulose 5-phosphate	IPneg	0	0	0	0	0	162121	239372	219031	228335	216625	201482	2021096	2178855	1858866	1839046	2103406	2076062	2853595	2911100	2773048	2682598	3395899	3023451	5675013	4875817	5350956	5243659	5270550	5170075	5721039	5938590	5526733	5185980	5065568	4166424	6695993	6327378	6077110	6971573	6180362	5567231	5694245	4794643	6551891	7009204	5082969	7625963	0
sedoheptulose 7-phosphate	IPneg	17695	19820	12803	22138	56481	609717	713705	725219	717141	832831	576735	5921080	6281587	6768808	6191504	6257992	6590664	9509907	9170485	9004746	9689693	9275736	9414960	11784627	13382719	12707967	13330360	12703955	12175367	14169821	12205391	12283450	13323958	12996554	12155974	17814690	18235594	17716144	18316568	17696914	16082606	17151554	14648537	20029526	19762446	14840714	23398528	19614
xylulose 5-phosphate	IPneg	0	0	0	0	0	300080	300270	299385	282196	374541	253743	4497625	5259673	4398509	3848186	3847861	4132919	6604551	6388621	5062055	5742151	7974837	6411093	13068914	10722188	9399053	10913684	11804305	10660341	11745421	11804870	10341418	11099818	11015571	9779668	15946799	13415311	15058028	13335834	13721876	14195125	14266829	11316223	14326053	15065224	11131002	17142092	0
biotin (Vitamin B7)	HILICpos	32449	35625	32049	33449	29771	154790	140214	122573	137877	86410	140066	109549	91994	81122	89898	110736	103431	230985	217982	220592	221288	242866	206164	452436	490660	459179	508002	563579	645782	669196	735063	705423	743436	775959	700517	498859	470156	480040	592504	520069	552691	519713	468960	515517	341578	417408	508526	25132
nicotinamide	HILICpos	10241	9742	8855	13463	16899	121756	137713	152403	134068	194740	150184	144897	118626	160413	172894	186236	151711	87568	151843	117580	121279	106289	102814	167210	137420	155170	153549	138482	204151	173106	210209	322874	336126	327947	358991	338362	440164	1170033	463776	378305	354286	402357	252539	329289	437328	314947	374983	12790
nicotinamide adenine dinucleotide (NAD+)	IPneg	13522	8556	7812	25328	52584	3154686	2441767	2037020	1694408	1700443	1894250	3748796	3422930	3405743	3186500	3690392	3725003	6469368	5803087	6241385	6055437	6876959	5734103	12793838	11831172	10794600	11103074	12355721	12308562	15711164	13834520	16297380	16486395	16628280	16444598	20173804	20734162	22424208	25094114	22859752	20503288	12975827	16755244	18577896	15369154	15942712	16764734	10573
nicotinamide adenine dinucleotide phosphate (NADP+)	IPneg	0	0	0	0	0	226131	140949	95737	86257	102777	91928	203941	162084	169038	149018	208189	222798	332633	226755	285438	255035	371438	248486	461930	362134	314640	345810	499221	447408	432030	371356	483226	423137	492272	469072	385366	412488	552086	637880	532825	475603	267789	326469	396961	302445	333011	241864	0
nicotinamide adenine dinucleotide phosphate reduced (NADPH)	IPneg	9913	7302	6202	12534	9731	66506	55632	42402	45705	31793	50535	122947	110524	130710	104492	116007	131647	136252	114906	119971	121580	160253	127725	107952	119422	121762	124653	126196	104036	147639	119403	145646	137479	160175	162352	134476	147480	161926	159363	148040	166976	85409	94796	108649	97354	94527	109070	7473
nicotinamide adenine dinucleotide reduced (NADH)	IPneg	59	754	1151	1184	744	12896	9090	6831	8119	6178	9811	78494	52631	63279	58886	110608	97513	131729	131580	156730	135902	146693	93870	178301	191257	186743	196549	225128	255391	209101	217103	228706	254174	210957	238287	168435	205665	243001	363605	270800	220003	105794	138817	172804	126736	127580	167717	3499
nicotinamide ribonucleotide (NMN)	HILICpos	11040	7876	1616	63232	20127	105974	109155	78952	83914	134042	90261	227570	200454	196190	199082	182674	188928	209518	231901	238059	210166	168157	218908	267544	274233	272252	242630	343386	406978	436463	481776	436344	415722	438654	489008	718956	829729	803839	768590	826195	752105	1081075	1082824	997949	1082592	1086654	1010504	2116
nicotinamide riboside	HILICpos	19475	16926	20231	17257	24933	44158180	47951420	45650828	42773400	40259732	46010896	29852422	30091756	29680224	29879046	36673104	37702156	22296564	26476168	23740514	27676872	24264590	26191176	44083972	39078776	41137944	45797120	42851132	60849716	65737552	69162512	65592148	70989928	70215776	67483616	77652976	81372720	79703552	83533416	89013800	83750960	72523720	75392528	76463336	77697936	80919432	89700024	29053
nicotinic acid adenine dinucleotide (NAAD)	IPneg	7297	3412	6117	2838	9074	23514	27049	25623	22124	27889	30863	64933	55936	56353	58221	67703	73775	145229	132097	138556	137678	157068	130328	309396	307948	285783	308432	323346	310071	383232	339949	365534	401567	375216	363999	441257	449205	487877	551060	550566	484768	285692	371313	425658	366655	366774	386336	4572
nicotinic acid mononucleotide (NaMN)	IPneg	470	0	0	0	0	6946	3300	5276	3079	1632	11162	8291	12106	9047	4379	5443	5363	55342	58398	46810	56074	61730	51727	143921	135918	130596	124238	133360	120560	202081	201939	193965	208952	176987	179547	287738	380179	295624	367215	342264	330544	331401	259769	406529	443964	265965	514642	0
coenzyme A	HILICpos	24015	16464	14889	33508	23350	41657	46721	38108	39457	45017	47592	69939	51687	57723	45763	62885	60785	92817	69848	108856	71958	122199	74508	195065	160631	146715	164653	175585	324493	199799	175191	234641	210026	239185	201823	125862	130014	169032	251296	235007	128954	98441	141049	129659	93121	140602	101751	12481
thiamine (Vitamin B1)	HILICpos	9082478	8816934	8847842	9073035	8943058	64296720	62795840	63687344	68854992	61321948	58490124	33734488	31986772	33883036	39525444	37282712	35366856	30885354	32690624	29174368	39170620	30135648	29508470	46673484	40403708	46825616	51505560	42818576	34970108	54509148	53748000	61562296	65312552	53660056	50167096	62000292	62413056	64091464	65916304	61280672	53125740	57140308	51731544	55690880	55761760	48414440	56845048	9160540
pyridoxal	HILICpos	0	0	0	0	0	153947	149352	138106	137538	144557	132878	9326	9885	20403	17212	15125	23049	4590	22072	12487	10354	4681	14970	8452	0	10461	9241	7758	15542	8164	9887	6428	8713	5016	6758	8914	15553	19110	15393	14825	8317	40504	25735	32056	58197	30582	42640	0
pyridoxamine	HILICpos	33756	30053	22754	28921	24419	384973	617710	475105	514470	292525	548243	92416	140672	121099	209858	133405	129360	94607	97191	122438	141150	74835	90392	100469	128279	89338	94826	120547	99623	57764	103969	111067	117271	98099	90515	159530	131748	91379	123621	112370	110689	191161	131061	149943	172750	129306	171568	104240
2-hydroxyglutarate	IPneg	563506	1012435	0	0	0	16975770	16206187	15584737	18100628	14549683	14474506	11641840	10391372	11428896	14045947	11691405	10745141	22190288	23084210	25804616	23689310	20731138	18933016	35564200	34190580	37910252	37407684	32189846	33769548	51946564	54026032	51493932	47171372	49549700	44714124	64069288	66554252	61718832	70605376	69064840	62279444	55301152	48685716	60747644	63293848	46791552	59672604	0
aconitate	IPneg	0	0	0	0	0	6409849	6638213	6517903	6085183	6680291	6845427	586651	517684	508227	553156	451548	556548	640923	591956	620939	575227	540753	487199	772583	740862	812501	795516	784817	865851	959668	1013238	911841	913550	959913	890543	904731	910235	907362	1004973	1079584	966334	984680	828941	1160117	1375088	939109	1489161	0
alpha-ketoglutarate	IPneg	8112650	8606732	8254931	8811519	6837233	59805372	58962732	54930988	61255848	54012380	60912224	46704536	48442472	46916844	54521120	54091452	54850340	74566312	76911480	81003904	79823696	73511800	70687856	95196960	90708216	93468608	89686728	87138736	92463640	113966248	116856080	107373704	110317216	99566848	96531360	117263520	117027104	114316208	123265144	116544264	112647592	111090456	98454856	121479312	123539448	100005216	130639040	1715743
citrate/isocitrate	IPneg	2811231	1325305	1079779	8266179	3100960	197490176	209244160	241772896	240235856	238266848	213670384	57890668	51075936	57149508	42456260	44210840	42790764	68659728	64669156	58439144	64361020	57495676	53606412	83407992	77605496	76712440	74344800	76595472	73749752	91606096	81941752	89022680	83921264	83395840	83642144	98556936	100006864	99733600	100066384	85472584	96159824	103685824	84729960	116339800	119949168	91041848	126520624	1184355
fumarate	IPneg	533834	524143	550516	547323	471927	1919040	2056380	1791147	2083362	1912574	2237723	1901874	1818852	1798634	2152621	2075495	1938668	2579880	2929327	2716214	2765074	2565327	2518727	4253144	3995568	4177189	3960679	4040443	4486065	5144658	5708645	5643953	5497333	5033226	5109994	6363838	6611331	5903676	6978224	6738735	6380076	6662002	6116691	7221916	7604968	6296216	7785245	892304
(C0) carnitine	HILICpos	30147	22953	32513	60307	30200	159930	154303	65858	240151	236465	90586	35090	44135	42578	72679	44667	42807	17366	31228	34970	45783	37233	23146	35171	18593	17111	40782	26686	67833	111710	44040	26956	14350	25330	21048	20266	78342	198645	20153	31860	25428	16846	50376	27427	43946	61311	26370	29910
deoxycarnitine	HILICpos	18550	15954	18511	19555	17488	24779	36052	37400	38615	37595	45576	22724	30781	33290	45468	29432	46205	24275	30940	41497	35664	34871	30965	19200	22757	31259	37933	27015	40192	25423	28025	27368	31273	24401	15486	10820	17906	12633	23485	20821	15155	21960	13526	28662	40153	20457	26665	16921
CDP-choline	HILICpos	1702	2096	801	7272	5368	9815	13969	11494	11223	23356	15022	51320	45408	48109	53707	38918	43550	66521	75170	71342	56724	62026	59057	5792	64986	67417	54452	74035	87269	84721	102441	101001	98519	82288	117001	136939	130402	19971	127816	134292	142057	121103	146819	148135	127572	138648	143261	6815
choline	HILICpos	117084	122088	96691	179983	137460	61681388	64229568	57823264	52938276	49665168	51685824	42262288	39909468	36744484	44959156	37572628	36290744	34494260	33076144	34506212	27353180	24522826	22999796	29572574	29118214	30748396	27046172	25088414	35037800	22627600	20986182	23431476	18214600	17902644	15445421	6848746	8047189	7291212	7394168	6298076	5061520	2048633	1609746	2007839	2116681	2089600	2119809	105029
acetoacetate	IPneg	3057238	3212843	3032257	3216159	2618274	21264038	19576098	19539222	21989614	19368578	19901542	16544004	17295860	16765266	17238502	16858450	17314648	26692254	27800388	26641512	29273150	26974024	25401576	35909956	34388120	32453412	30829488	30865030	31890784	43533124	42903212	39206856	40794820	35352212	35562828	47921792	49289540	47372744	49324960	44225572	45695064	43663948	38905808	48915712	52925600	39340024	56219596	792037
3-hydroxy-3-methylglutarate	IPneg	121811	110006	115654	104890	118992	1869568	1792761	1770987	1652264	1574148	1663004	2290494	2274211	2233657	2184937	2419062	2397794	1694779	1681610	1750599	1616709	1639560	1574857	1710357	1649063	1624956	1576196	1630543	1757385	2057799	2035445	1954423	1948899	2056303	2053276	1858961	1930139	1789763	1970827	2062784	1809781	2044302	2263471	1926542	1837003	2087134	1705830	165712
hypoxanthine	IPneg	592546	629025	621233	643381	524659	10855716	10714624	9992623	10243369	9673991	10223958	2155206	2133920	2053870	2010846	1883861	1929980	2187466	2130022	2196744	2070788	2186266	2067656	3140099	3252700	3000362	2839557	2979718	2973016	7816901	7340521	6881022	6459987	6055799	6490776	11109211	12352104	11003795	10717288	11484872	11784386	6755851	6646880	7705253	9119832	5966267	8063649	651048
inosine	IPneg	580466	525396	465227	520278	639936	7667450	7487430	7495221	7762034	7230282	7051744	9396086	9426424	9166760	9639697	9697932	9595518	7668535	7792346	7578895	7849642	7583990	7299561	7189563	6862720	6849521	7015466	6926403	7143634	9187311	9352934	8768868	8814309	8821131	8877474	11238921	11499117	11143036	11328679	11686555	11281659	12084787	11800212	12367759	12639653	11773152	12829200	622318
inosine 5'-monophosphate (IMP)	IPneg	52695	37849	21057	57362	51016	101922	92192	12493	74835	97244	92709	986518	1120050	949581	928693	1043395	928794	1013042	1051828	923701	982786	1080202	1010249	1264823	1264371	1267168	1141944	1135617	1525100	1619278	1866814	1812817	1853079	1528365	2120299	3071409	2540559	2299658	2212252	3190526	3942305	2760123	2613611	3165416	3032324	2745893	4680519	20228
xanthine	IPneg	23895	59651	20411	32501	133066	2881204	2838659	2483374	2605368	2304492	2479187	77447	57765	53397	60190	47181	45223	68429	71883	69858	58715	58316	45900	256412	237807	208843	208252	184103	210215	736778	685729	612215	635939	578256	612315	1511923	1632984	1372672	1537469	1505680	1441370	1990914	1889459	2059850	2328669	1676135	1891185	28289
xanthosine	HILICpos	8708	7218	6234	5780	10728	120669	163017	126742	97331	90658	165939	65892	60908	50953	45944	59632	57961	86699	90353	93410	83211	98919	97405	131347	141047	142308	142963	170236	131893	226388	202764	187866	204962	228949	201916	203304	193643	202608	226137	224182	193791	136628	148660	188494	127456	172339	172313	8159
2'-deoxyadenosine 5'-triphosphate (dATP)	IPneg	0	0	0	0	0	12220	10306	4200	1206	6081	7109	36831	30814	34748	27170	38807	41528	113897	66762	82571	77417	134542	81981	289013	219635	180473	170774	268737	261653	201388	180728	315671	244576	294215	277131	190237	222009	268837	315671	260126	279368	59010	77324	128789	89142	75480	114775	0
adenosine	HILICpos	42272	33850	29408	31880	31967	12573458	12445062	11092681	9931071	8061395	10530363	1019969	1011956	1012893	1692888	1346173	1280029	484108	577016	588143	671774	601379	749835	1131822	786801	1026572	1244098	999978	1112701	1741188	1874392	1966223	1772323	1942844	1510456	3733578	3431757	4094531	4838413	4669645	3370809	4132936	3304674	3620899	5483979	5188353	6139290	11680
adenosine 5'-diphosphate (ADP)	IPneg	13865	947	0	21030	24044	1301420	882896	664069	670352	537412	827437	2245694	1785569	1903636	1531232	2788675	2456324	1856421	1796283	1964659	1856209	2770415	1931143	4340804	3192938	3059249	3094817	4030624	3652934	3554139	3051625	5883112	4757425	5395717	5496450	4002820	4091641	5292939	6160276	5294025	4290373	2379626	2253076	3274581	2966316	2563219	3011824	4161
adenosine 5'-diphosphoribose	HILICpos	84	1780	877	1493	4115	5756	5948	4701	2404	7741	2861	17466	17184	17798	10063	17910	17841	31583	22726	27132	28975	22979	25000	48466	47438	43024	42646	52912	71548	61784	51422	60079	73982	64922	74538	73371	85021	98123	85005	92266	89377	43238	57518	58635	55068	57062	51947	1202
adenosine 5'-monophosphate (AMP)	HILICpos	54948	20831	10835	88223	55968	1317807	1225578	1050100	834555	984425	862859	1124952	983556	1034706	1102521	1559965	1306118	842103	930938	977223	844728	1046969	985404	1988849	1438867	1463259	1605408	1587366	1967591	1714390	1789836	2636032	2359010	2704091	2532097	2233178	2697509	2946646	2858543	2853511	2537063	2758216	1699360	2537791	3432262	2252733	3030772	31735
adenosine 5'-triphosphate (ATP)	IPneg	54087	2035	0	160508	140110	5405932	3813671	2507270	2868066	2584674	3193310	17486438	13382497	18252076	12068305	19289852	20910796	22077290	13893083	18254726	15567921	28681426	17580050	39371608	30028934	25786546	25892638	40201672	38546312	32088760	27237130	46717460	35705920	42414912	42205184	30941302	33610796	43959316	50931104	43560144	45937252	12045575	17418262	24755388	17524224	17767354	20642218	2084
N1-methyladenosine	HILICpos	12808	13914	11590	13509	9057	277359	278605	299617	280694	267327	301821	33287	33981	33604	32154	35143	38730	57255	60751	60617	53319	54738	63770	80710	93589	92707	90485	95414	91554	120817	125348	155425	151846	153169	161969	170029	220147	175235	203432	251887	187987	199987	173610	214723	270039	210152	210929	42966
2'-deoxyguanosine	HILICpos	621356	599366	629977	609863	535264	159653	182481	141011	220442	340815	421524	99356	124070	159128	192414	133112	226905	235979	238168	190009	233204	253294	184120	246993	368892	290525	403775	393205	454182	580643	691823	816821	696148	650922	612520	867613	1008022	819932	929110	1073769	840346	559607	471546	703641	802895	474190	958605	352370
guanine	HILICpos	18791	23538	20608	52608	21119	1093101	1212103	1058972	1197489	1159005	1492533	48132	47473	42562	10213	61259	35202	136636	181372	141345	147002	148819	131598	387460	395038	318644	312010	318778	395213	804575	881835	851397	891273	839310	838403	1402553	1361002	1417142	1419899	1449148	1331202	1076390	890662	1241188	1383869	907682	1475239	132436
guanosine	IPneg	26780	30078	21799	31949	20589	208597	202385	186800	165810	178181	183203	41819	36739	37213	32984	43574	35582	115032	129033	94186	104928	124624	141277	367295	351628	348526	339214	378770	363459	601577	579142	575439	557346	562171	563006	834354	869559	874179	871931	875380	831816	557962	464789	659874	709707	476367	763955	35994
guanosine 5'-diphosphate (GDP)	HILICpos	69014	5476	2388	142538	63393	101827	141966	65037	75234	171401	149207	155528	151182	154961	98261	176838	172348	375395	331859	466457	307633	327263	371032	500614	468383	492390	486455	517045	776514	558931	545663	571481	562091	569219	548060	603287	637330	733584	795476	717677	616464	469346	476250	526426	535283	482319	545023	2869
guanosine 5'-monophosphate (GMP)	HILICpos	1624	320	0	2683	1614	10482	9439	5333	4190	9656	7821	15948	10586	9397	3488	10751	8547	32562	42389	31577	34379	37792	41666	61069	40869	45915	46565	58252	49081	50724	54484	73525	60830	60792	60886	60131	72158	89024	72900	60441	63210	117890	88259	106227	125029	124944	90136	1339
guanosine 5'-triphosphate (GTP)	IPneg	0	0	0	0	0	156109	92226	45889	47404	62135	81979	94182	98039	86539	63943	135267	136127	517518	337523	365523	315397	689831	484028	1243306	827200	754349	671044	1078722	959637	975556	837561	1559625	1073500	1325523	1261700	1055817	1138621	1574979	1907148	1331159	1475488	436130	627992	854525	596820	647542	699035	0
2'-deoxycytidine	HILICpos	16311	16221	15499	15760	5142	63904	66403	65417	68278	60612	75633	34518	35839	39185	40782	38566	36474	68580	88331	80463	87007	55960	68558	82004	72849	80079	60101	61484	67180	68134	89267	74671	80948	71094	73268	72469	49972	81382	73080	78038	63437	125448	94834	128366	136097	108295	137086	44437
cytidine	HILICpos	71445	81401	65556	77827	55435	2563363	1738466	1539457	1465182	1300424	1328768	506524	401755	497478	554219	519224	429008	441330	411149	518400	505677	489821	610803	407737	433049	361790	457437	424995	640641	404091	430572	444496	452468	465448	482106	489940	585305	515108	543429	608198	503344	2120635	1810963	1753999	1989288	2469861	1461678	210099
cytidine 5'-monophosphate (CMP)	IPneg	0	0	0	0	0	166681	196181	155965	132070	217613	182247	474951	387608	454567	469585	493466	418717	407037	306315	347583	343907	399197	312177	472149	371340	361294	347646	377889	378531	457702	475517	611723	569715	613132	510700	663596	670191	719302	721180	713637	509697	915236	818022	729900	829092	914859	726613	13970
cytidine 5'-diphosphate (CDP)	IPneg	0	0	0	0	0	23503	21392	17510	14662	16078	19245	86959	69222	81184	59491	87178	74149	77354	70569	62071	63271	94352	61319	111923	84461	72561	72424	93885	83394	104184	86168	153256	134835	155244	151674	182522	190739	223600	230336	207647	191974	166334	165677	184629	184596	178544	156684	0
cytidine 5'-triphosphate (CTP)	IPneg	0	0	0	700	0	162893	123177	90562	104599	84213	103266	831760	636679	902644	669964	804413	879554	968647	608045	802934	692953	1138389	685654	1033854	851162	710532	680287	1025720	976283	981504	825557	1461593	1056932	1240722	1185140	1342085	1396821	1788082	2052586	1805754	1584867	810280	1180310	1357636	926109	1155706	938839	0
cytosine	HILICpos	4429	893	1959	8346	7390	146342	151572	154016	155464	101458	162530	71542	81536	65328	78963	95147	77546	180014	250674	200374	224034	127387	162616	198171	191597	219062	192887	140976	186600	180225	240612	200706	218374	190367	204993	159744	156781	199722	188310	187351	117264	333361	237308	331186	352902	257864	350201	3355
dihydroorotate	IPneg	0	0	0	0	0	183127	197080	142129	113499	179070	172472	4799107	5103409	4435902	3420712	5394561	5931742	12029360	10052698	8691003	10501398	10016127	10696037	15489761	20367696	17399076	20694522	20359446	21941808	18761926	20455808	18998570	20811292	21074164	23047504	8959441	10840888	9550296	10704637	9329608	16079986	1608478	1335992	4448932	3553815	1294681	10050984	0
N-carbamoylaspartate	IPneg	92774	70320	64879	132233	94939	417032	769590	600636	401196	779840	732902	20090918	23042638	18174734	15053094	21225608	22845254	42790440	51846704	41676968	45601004	49117956	50444788	93993320	83008896	86628456	89756808	89630584	91591712	81934904	91052048	88264000	84844688	90866816	86231552	58353916	61493044	58404644	63370512	46987736	65853972	37704000	23891632	46308552	45674924	23207862	71786776	183382
orotate	IPneg	0	0	1265	0	0	12884859	13767497	11691752	10271311	11763449	13748536	14201573	14456345	12274308	12508203	15950386	17251258	24941164	25682360	24039314	24316878	24775128	25816544	49868452	48761028	48755080	51428020	49509724	54654764	65873568	69143384	63842252	64707040	69374904	67486136	66430288	73242456	62665884	73557376	75396488	73509128	33146102	28400650	47418380	55474036	31439532	64718332	18038
thymidine 5'-monophosphate (TMP)	IPneg	7675	3169	13265	8134	16820	108889	76958	64584	63207	64384	67211	219958	214020	201846	162441	237403	208395	454834	322895	423188	383303	452777	296537	387514	441376	420396	350400	427749	343223	397673	337536	378669	503910	555139	461301	392111	418664	499242	545778	453123	348629	296569	263333	296195	383462	211607	403634	17112
thymidine 5'-triphosphate (TTP)	IPneg	0	0	0	0	0	26809	26502	18185	18110	12181	20699	119789	88712	109917	76850	153476	117760	375319	218554	321080	287958	407420	217091	463346	379017	325575	321669	464511	448545	360524	314314	490767	392834	447755	446289	418588	461477	602631	676283	592628	553010	184496	238792	321449	241392	247874	269626	0
thymine	HILICpos	34922	34358	35651	35698	32556	49200	45452	40806	42621	49076	57098	50500	50752	58177	62286	52866	60106	56412	47873	60813	46526	53371	62162	47458	53686	59370	56317	59923	81757	55441	55909	65307	65364	61512	53533	48763	68687	55623	59927	82613	59887	39499	37872	42889	64314	43327	54564	28606
uridine	IPneg	15153	33534	38642	41033	18156	1559919	1245098	1325264	1262144	1046898	1153109	1297547	1209739	1213218	1312027	1214596	1198715	932950	846014	1182970	1156154	909359	914986	837345	930996	716467	845626	798203	769145	790645	656989	835665	972621	937559	929610	963236	847144	894465	1019888	939679	660500	987139	959426	731143	833257	959877	696226	32486
uridine 5'-monophosphate (UMP)	IPneg	8102	5970	3870	13173	7479	967401	1554416	1205066	956675	1773174	1402082	13836480	12040476	14244073	14110880	15195621	12200522	11338125	10597503	8822530	8884162	10529457	7868330	13772696	10580359	10508878	9925224	11129611	11330061	13619305	12346779	18548778	18773208	18392076	19906088	20897582	21566722	23038998	23046216	22797040	18423552	14062629	13706340	15884077	15462277	14253310	13925362	8627
uridine 5'-triphosphate (UTP)	IPneg	0	0	0	0	1518	468126	376207	360156	403452	335765	353916	3418564	2654045	3738985	2670655	3324744	3436555	3319908	2244601	2976843	2634634	4363869	2343375	3018345	2770124	2008288	1790895	3232242	3163427	3461114	3215617	5201861	4139639	3885714	4675307	6577982	7041360	9390125	9910276	9308507	8446192	4009579	6342149	7142171	4663262	6311402	4317382	0
glutamylleucine	HILICpos	6805	8452	11360	5347	8165	40663	34073	39749	36562	32129	32700	57622	54264	45628	60705	67519	57522	160168	187138	205490	161917	157283	141617	296784	269668	296682	306373	288833	362665	256977	287919	262916	249202	248719	245016	278895	242050	273725	304369	232901	209922	556232	438541	536177	614410	387429	517869	12840
Glutamyllysine	HILICpos	21175	8650	9355	32709	24134	200843	176644	186448	187348	166825	142747	198829	132125	147224	141719	135959	132741	126901	224807	101286	203344	68359	110790	113014	97671	94304	98429	176379	120501	101111	126031	118322	101580	106272	169938	235180	192923	275486	182046	177867	169305	903369	877554	461328	784096	566538	573505	14082
Glutamylserine	HILICpos	32184	15740	21490	98776	48470	171675	168304	133860	148252	174173	155952	276532	286759	294406	294854	279380	271961	510721	521436	554450	499029	478110	444957	596341	575979	575972	575194	564150	727989	545068	532259	531777	532893	490691	520461	543215	612359	590890	533017	465788	567593	492531	431701	501450	576682	456557	547313	36434
glycylglutamate	HILICpos	6821	5966	6754	6844	8131	32825	26380	34265	31261	37081	32280	91886	89685	99871	90708	79248	80913	113854	112360	115607	115489	113753	92621	84173	77833	84817	90672	82652	44514	68352	81056	79880	69768	77434	65994	59177	57409	63171	69584	70161	60007	62243	59214	55363	35222	48748	52227	11499
N2-gamma-Glutamylglutamine	HILICpos	41205	21599	17365	120112	63730	189692	202725	146198	129564	175245	206736	107728	90838	102390	57879	78949	55674	123304	109857	110349	176501	104364	117771	162889	168686	134330	175595	203548	241514	274470	209011	181350	247742	247080	265524	278310	356779	309185	291096	299353	327256	346025	409148	406119	415952	490111	371418	48531
prolylaspartate	HILICpos	6796	7264	3566	39788	18187	62844	57891	60145	67114	69326	54961	189129	83326	83012	63987	68304	88180	132130	233666	141447	240380	115942	133659	233745	232104	213794	222059	372037	307244	335308	345759	312970	305383	314609	334198	777446	650810	805450	735321	853151	504429	3184039	3285569	2415081	2291025	3173568	1499190	4736
saccharopine	HILICpos	37417	1837	5348	122720	52406	419182	460904	369896	378681	421348	461989	927601	1201788	634084	597976	1127696	1052864	2507641	2216902	1490152	1221318	921199	1949853	4950890	4778196	3408261	3466340	3584862	2313701	5432216	6718863	7270226	7871968	6481575	6532191	4148171	4627328	4306241	5224160	2982619	5023950	2461456	2159513	2868670	4262745	1795864	6001583	38526
trimethyllysine	HILICpos	23147	14067	14178	163953	136798	39647472	40214244	42614824	41441980	35499944	40196708	4829553	4732203	4588459	5490034	6207542	6032760	2971590	3388691	3271057	3494514	2735802	3282337	3838636	3429125	3993230	3930836	3573177	5176585	4240517	5027583	4721815	4480403	4406208	4012896	3136319	3125903	3023364	3601791	3686286	2907554	1297855	1436557	1495626	1319586	1527993	1730309	437
gamma-Glu-Cys	HILICpos	73428	19661	5604	162634	124001	1218601	864525	1192314	1162966	1119080	768462	3739347	3227402	3523001	3423785	3150508	3131445	6985308	8450790	7333506	8208538	7102577	7559421	7380044	7197435	7325947	6788930	6740327	7190828	6000059	5457052	5893309	5425628	3733869	5930805	13014240	11772240	12334109	11927661	10175995	9192344	44565184	45518692	35188016	38070264	41766684	30120302	17622
N8-acetylspermidine	HILICpos	16658	6813	5473	215997	120195	19809604	21613668	20822040	18781196	19145798	21124188	764733	760510	648292	663490	794060	905619	367803	398737	429422	436790	365104	407839	466093	471031	479074	515576	538107	1138521	616649	581517	461986	525266	630372	621690	639915	781762	616766	621576	844614	752122	786170	971556	997566	868652	1132387	900906	5170
glycerophosphocholine (GPC)	HILICpos	1489552	1609006	1444698	2109111	1395573	28272614	16463144	16608370	16662445	33041268	21119244	37279588	26598476	31939608	54112640	39506592	32342702	68526968	58491284	91229880	63061356	86145792	79936080	110064288	89448472	91378264	104522928	109600000	143826720	108908824	115741256	114880488	118524112	127356888	122403928	91349792	110712976	124904368	131891232	130287368	118528824	89748000	74905264	102206512	94702016	86699080	95032072	1164128
cyclic ADP-ribose	HILICpos	15211	935	926	59561	22676	80879	87926	50133	51262	85239	76155	106060	94267	85338	80367	100361	95222	168799	137739	182452	151077	156146	147220	283676	251167	267556	269580	304705	398326	330638	310418	334870	334816	336738	334048	344211	401523	406917	422477	412203	398872	261820	315476	347652	313045	311168	316856	4880
uridine 5'-diphosphate (UDP)	HILICpos	214307	17847	18310	769775	292286	63214	108211	33939	88097	217050	141528	3973147	3867745	3381443	3927067	3852181	3837388	3633699	3739778	4203165	3140166	2986998	3324522	4117977	3899234	3932455	3844766	4075552	4958350	4392169	5116707	5502506	5251915	5190344	5000257	6674300	6376524	6989028	7117757	7558063	6290898	4564895	5260425	4314083	5143674	4057942	5293137	36598
3-phosphoglycerate	IPneg	0	0	0	0	0	41732	94812	95789	100795	115339	62571	682000	710230	816648	599471	597110	691822	1088460	992674	832638	1017680	1160109	975852	2336133	1949619	1565790	1697310	2098026	2280075	2610361	2020995	2526859	2693005	2779180	2832200	3449563	3820770	3888439	3802781	3294546	3654353	2291956	2011788	3284465	3518443	2572772	4795743	0
acetyl CoA	IPneg	644	0	610	7004	13212	106978	67133	50659	59274	91389	58181	218227	180978	176384	109983	134140	119222	321781	239085	148722	150668	386275	189262	475418	361320	300970	314577	565943	467883	277269	693342	450711	247599	315000	321942	214472	215851	504634	376327	356141	592163	516547	486435	463966	446856	311484	398568	0
2-oxoadipate	IPneg	14170	20939	13632	17332	9688	8168588	5870580	5881215	6686659	3995506	5117836	6116678	5611744	6348890	7274427	6790992	6093457	7742234	7308689	8185120	8603387	7159818	6714901	6977027	8840861	7238700	8211999	7598426	8248010	10276871	6929648	8637637	11298409	8860503	9695131	9380324	9841605	7900199	9940942	10685284	10203312	5583788	8132124	10468523	6482099	7517577	9552458	442
GDP-hexose	IPneg	5796	4256	6654	32256	27127	1442612	1245330	1125698	948683	924378	1063017	1585098	1452157	1707537	1206844	2050214	2378278	7732424	7177300	7437899	7649128	9814548	7253672	15693961	15185606	13239713	13644888	15326578	16857172	21915118	17749118	20858774	19640416	21638348	21168508	29016018	28978526	33615916	37103948	33765880	30764672	16469854	20596118	23751372	19645176	22670130	21820776	5058
2'-deoxycytidine 5'-triphosphate (dCTP)	IPneg	2134	6198	0	3012	3347	0	1360	0	0	826	0	28719	16865	29486	16373	19402	25820	85232	47994	77763	69869	93282	54397	73240	57224	49706	47360	69151	66247	58616	47910	80748	62360	73163	75181	94136	95836	113812	129928	120904	107081	36829	40292	65873	48456	39810	58599	3357
[truncated: 4 more columns]
