# Supplementary material for: Fission yeast metabolome dynamics during phosphate starvation and replenishment
Source: mBio. 2025 Feb 25;16(4):e00241-25. doi: 10.1128/mbio.00241-25 (PMC11980565; doi:10.1128/mbio.00241-25)
Supplement: Table S3 — List of metabolites reported in Figures 1-12, with peak areas for biological replicates. [file mbio.00241-25-s0004.xlsx]

## Sheet: Starvation_Metabolites_Figs1-12
Figure	Metabolite	Method	Blank (+PO4)					+PO4 24h					-PO4 4h				-PO4 8h						-PO4 12h						-PO4 24h					Blank (-PO4)
Fig 1	ATP	IPneg	30813	23560	14404	11701	14471	4378469	4585205	4002572	4245751	4967234	1713230	1669860	1345698	1695901	1073622	1161194	1959938	1801963	911591	1069462	958856	1143018	711339	604709	982012	1131366	506103	611184	925049	630757	592595	77344	14164	39809	7944	14887
Fig 1	GTP	IPneg	1191	729	605	958	656	124238	116998	112314	117732	145621	65059	62405	48437	54956	36453	40288	69013	58729	37901	40126	35946	40106	30846	22287	34070	37693	22497	23562	33836	24664	23410	5902	0	1479	454	945
Fig 1	CTP	IPneg	159	288	0	91	0	103553	85846	90259	93882	101227	53603	42653	42028	46704	27113	33320	50145	46266	28198	29845	27626	32213	22454	22279	26718	31538	18640	18090	26797	16224	17091	5605	475	1062	0	0
Fig 1	UTP	IPneg	3285	844	0	0	840	688004	463329	507312	549562	645926	159270	162090	162755	201492	99521	112094	172785	148910	103401	110859	88010	105559	83638	68415	97778	125123	55920	61017	74170	58257	59718	10948	880	5371	141	631
Fig 1	ADP	IPneg	0	0	0	0	0	362388	391768	344705	340752	398683	378803	370402	319186	372443	297964	305528	413964	395060	276114	323038	282384	298963	215986	190055	277170	295289	129059	159872	188429	139734	144728	10144	0	659	0	0
Fig 1	GDP	HILICpos	104101	98320	36152	27997	61863	609590	599064	589981	595574	688944	262167	273234	227544	266930	111257	129219	266015	152067	194042	138852	113994	147549	90308	77007	118397	202400	104665	101207	110416	54727	76394	136265	38733	62686	15011	56217
Fig 1	CDP	IPneg	201	126	533	106	366	64327	67523	59667	67078	64932	50303	50109	46817	54151	21079	24086	36318	31709	24744	27223	19034	19302	17559	12905	17966	20313	5043	6394	9113	5738	6121	1008	453	414	405	259
Fig 1	UDP	IPneg	389	0	112	464	130	74933	53917	56411	60015	68960	40972	40013	45537	57909	12887	18774	24620	18313	19010	21540	9735	12254	13758	10198	11406	16252	4621	4467	5180	4690	3985	320	130	388	0	690
Fig 1	AMP	IPneg	19407	20098	9701	17988	16813	1866209	2507152	1681268	1882099	2273264	2931906	2969213	3071146	3093456	2928885	2891199	3565385	2813323	3227125	3389355	2890000	2753919	2520171	2357082	2724644	2698051	1553499	1713673	1762532	1509431	1606226	43390	21432	49186	11518	20217
Fig 1	GMP	IPneg	1923	1841	2121	2006	1342	128074	160047	122187	151203	153293	108407	105008	107737	117657	54430	53809	90269	66034	54434	59628	43389	47986	36887	34716	43925	52692	19550	24160	34193	23974	25357	3397	1375	1378	1102	842
Fig 1	CMP	IPneg	4258	582	5477	582	5794	91900	99381	88908	97490	94924	108184	108138	102454	113534	54805	55253	70527	57017	63841	60717	41446	42969	49775	44830	44143	52556	34969	36387	35192	34121	24560	1136	75	4810	116	3175
Fig 1	UMP	IPneg	7655	8561	7192	2194	7931	1763859	1704018	1456639	1539307	1630295	1565493	1561401	1671177	1834795	485085	531300	545008	372195	574109	575318	318021	290208	459632	395124	318810	463557	185805	193746	155568	166814	169610	20300	6657	14593	6129	7549
Fig 2	dATP	IPneg	579	553	702	834	588	23543	23194	20367	22085	23309	11440	11241	9703	12605	5303	5670	9749	8044	5306	5546	5064	4663	5263	3250	4759	6034	2554	2890	3983	2483	2422	800	758	778	481	820
Fig 2	dCTP	IPneg	313	195	720	174	184	9345	7948	7357	8285	8810	4590	3949	3723	4716	1093	629	1780	1705	742	1407	588	149	934	476	493	579	390	386	521	915	76	1143	177	477	211	145
Fig 2	TTP	IPneg	2197	2609	2246	1231	1022	42458	42185	38266	39824	39760	14442	17603	15469	19827	9131	9396	12193	10984	8910	7339	6232	8261	4867	4645	6728	7717	4142	3525	6018	3423	4211	2383	2510	1126	520	3084
Fig 3	N-carbamoylaspartate	IPneg	24755	8524	22516	20561	21933	12893975	14855081	13149397	13325679	13297181	12795355	11440485	15398600	14624895	677605	889541	1193511	610900	665154	944191	176639	182089	281692	119324	105651	226163	97379	57620	171026	63322	68193	81473	31046	65655	30529	21501
Fig 3	dihydroorotate	IPneg	7419	7376	6989	6351	7770	1425982	1914474	1193938	1222426	1681784	2519599	1835135	2238667	2555978	155201	175323	264911	184499	132118	172779	35773	35554	46931	27813	28422	38680	19720	15050	25302	20897	22902	9516	7415	7986	8588	8277
Fig 3	orotate	IPneg	20523	40786	11384	13951	10449	5826715	7161796	5488544	5935125	6829978	7744712	7057076	8295034	8363517	3199292	3850304	3980059	3419029	3497897	3833539	2006959	2308452	2380298	1913324	1944063	2226037	1945523	2188199	2247897	2036480	2293796	50417	17328	73883	23297	23272
Fig 4	glucose/fructose-6-phosphate	IPneg	283192	266850	268488	261700	245729	80939520	1.08E+08	94941976	1.09E+08	97364104	15979032	17016254	19584462	21244978	5859335	5285939	7775040	5804896	6741881	6264133	3680947	3581637	4246564	3736188	3275207	3970575	1746067	1406118	2075747	1727328	1749667	393152	65366	307354	83797	58744
Fig 4	fructose-1,6-bisphosphate	IPneg	27277	25045	50771	46977	21046	7324378	7460409	6525192	6532483	9156622	1376350	1803565	1433738	1857976	617622	603026	939883	608972	677703	587990	547062	606306	487946	408086	474459	632275	242415	230668	362552	260086	238037	67007	17892	38636	15772	24425
Fig 4	glyceraldehyde-3-phosphate	IPneg	15724	5986	9331	17657	7261	449474	242586	619841	278208	240882	80720	93461	107967	99708	37126	31003	36704	36639	55246	30906	17183	26451	17661	20273	37208	32399	19313	15817	20277	13760	2599	914	11331	10785	6860	8034
Fig 4	dihydroacetone phosphate	IPneg	25407	28293	15655	25826	6846	19326770	24130068	19228748	20260730	20772540	5247469	6187162	7573090	7128039	2270718	2024968	2353511	2361993	2246860	2147811	1344814	1236110	1590396	1325590	1153180	1396472	354853	310387	526726	385598	457687	69860	13038	40689	33632	26389
Fig 4	3-phosphoglycerate	IPneg	502	0	0	0	0	1975591	3454025	2519607	2694729	3004961	232305	190441	277541	283505	63763	78379	158949	82261	126506	107717	49381	60644	65152	56514	43509	64622	41721	31904	44689	32565	43063	9291	0	6171	0	601
Fig 4	phosphoenol pyruvate	IPneg	448	242	0	0	458	2098343	2145564	2256693	2378412	2475694	190090	171845	230573	229164	85519	89004	125295	75066	133481	110471	54458	56038	63366	57796	45698	76370	18554	5867	13072	10317	16155	3246	0	0	0	0
Fig 4	pyruvate	IPneg	2614792	2394018	2472783	2230787	2331980	33787408	31776494	31888790	33747912	35739404	31843494	31416734	35908816	35959628	22033986	27330350	23800356	23605412	26423792	26701318	22924428	21123654	23204822	22349074	19456656	20696710	25691896	28392956	25241994	27122780	26790810	3485163	3175443	3457872	3139640	3399175
Fig 5	6-phosphogluconate	IPneg	9987	8878	9661	8855	9542	609464	662555	645947	554864	618814	144664	124076	127836	142194	72522	69509	120025	90875	84990	85842	69269	66271	68544	50378	53857	55440	32770	32633	49233	37205	36595	11734	9003	10118	9168	9661
Fig 5	ribulose-5-phosphate	IPneg	447	1496	2770	611	997	1146551	1407186	1079435	1357944	1161450	147181	146633	196474	201524	49776	47286	76205	52510	75533	57101	30372	33494	43218	29694	25429	40323	16853	13642	22546	10087	11409	5117	1406	9886	4316	6105
Fig 5	ribose-5-phosphate	IPneg	1642	10738	2000	4347	1152	2165614	2266949	2081769	1950529	1955725	203575	214542	288137	292975	78295	83822	107434	89522	91581	83556	62716	70836	62641	54913	55047	70296	20978	28098	23936	21190	29176	3780	9864	6136	3095	7689
Fig 5	xylulose-5-phosphate	IPneg	2324	1403	4606	3801	4144	2856492	3770621	2682736	3222789	3036029	307267	311099	424821	423769	100345	88592	164876	91509	137785	109956	59304	64637	72875	51534	55832	95360	28207	23234	31152	26464	22424	9876	6657	5430	7289	4200
Fig 5	sedoheptulose-7-phosphate	IPneg	4507	8457	5605	6099	6187	3079990	3515887	3406119	3419682	3548274	804603	787599	954536	975139	346359	302061	445054	334288	390191	393519	188634	197519	241604	207482	190239	227488	104291	83715	101048	92255	92965	25189	6942	16502	7294	6656
Fig 6	citrate	IPneg	1124443	850173	680304	581350	615144	24197664	24589864	21725752	25934422	23912028	64018044	64755336	68874552	67483928	69066656	69995920	72772416	70527616	70932336	71017416	75079544	71475232	76663672	74215288	72021200	70522832	72614096	74307688	74548528	74075000	72358864	3510553	798609	2978270	511565	704000
Fig 6	aconitate	IPneg	18722	18036	13349	12804	11269	149350	190940	141074	208206	180661	447735	384754	464008	446177	584112	527695	534227	1014437	594810	527602	651429	593066	559760	803402	536312	521673	1507621	1428501	1413668	1251412	1260911	22870	13291	14018	13028	2810
Fig 6	alpha-ketoglutarate	IPneg	1722809	1568043	1636158	1457023	1491621	24368134	27837874	22137422	25885906	26579396	32620104	31273894	38026096	36803088	18201514	20265696	21970350	19470000	20689160	20147296	17142720	15232706	18452446	16166563	14810286	14516299	15501092	15570759	16958110	17146898	15318544	2827459	2691375	3018070	2738148	3043609
Fig 6	2-hydroxyglutarate	IPneg	56061	59747	47886	48949	42186	6743594	8426955	7025249	7057754	7269952	6376217	6283865	6475332	6436890	3809377	4229856	4713173	4405405	4491519	4123340	3423696	3142955	3801422	3498860	3475879	2940078	3348606	3283225	3896552	4138050	3502511	85174	54220	81179	49747	48223
Fig 6	fumarate	IPneg	214827	202811	205108	181216	191601	1082135	1186245	999234	1197260	1172882	751720	763088	873937	847535	473962	530448	575682	519386	537526	524810	456411	444564	518840	461695	404908	424991	463296	505206	555514	514980	508716	172278	163105	172145	156769	172892
Fig 7	NAD+	IPneg	3032	2969	3167	2752	2671	5475619	5509812	5714515	5997956	5841216	1596751	1557635	1574688	1725220	758693	742992	1003860	940608	714718	738062	502455	541970	463587	388217	500305	659613	338493	398337	457654	350685	338896	38928	7377	28990	5705	5452
Fig 7	NADH	IPneg	0	0	68	127	0	65973	70168	82700	91579	74833	25103	41235	46487	48805	38632	39713	50381	40619	37060	37694	30883	19625	20123	20202	25780	27157	2635	3426	5781	5948	4379	0	0	158	0	0
Fig 7	NADP+	HILICpos	159154	153227	62941	75671	81333	476707	499150	518087	352602	533176	329173	316822	222830	285902	212580	205777	377563	344549	196266	216169	200222	226365	160829	155194	259298	273629	147096	153084	198789	142749	159883	109572	50271	59483	18032	61224
Fig 7	ADP-ribose	IPneg	3104	2048	2099	1226	1322	77918	74587	79268	67930	78993	30634	29076	30652	32204	13400	14251	20989	20131	14773	14792	9598	11172	10898	11879	12253	13413	5464	9018	10791	4930	8225	3133	1502	2354	623	1039
Fig 7	NAAD	IPneg	107	125	149	0	0	37091	35449	37762	40971	39019	3183	3778	4264	4075	5353	4240	8010	5870	6985	6450	4002	4093	4031	2466	1147	3901	1077	1708	1547	2139	1719	215	0	0	0	0
Fig 7	NaMN	IPneg	20659	22086	22054	18947	21704	72527	67842	65396	77161	78092	41587	33587	41337	33928	32644	24010	39656	25345	35060	28130	29371	22098	32130	20942	20752	24010	22391	17617	19384	26877	19454	21303	16616	14441	21376	17646
Fig 7	nicotinamide riboside	HILICpos	63577	79972	110135	73010	85520	1.05E+08	1.07E+08	1.15E+08	1.16E+08	1.15E+08	80130776	79013816	85790016	84127096	53594768	57544976	57566200	56233840	60454412	58598616	57201704	52940296	60585348	58681896	54904888	49042492	53792948	57159476	54922988	53647104	53577428	292476	186829	126353	160388	156072
Fig 7	nicotinamide	HILICpos	25576	54838	22386	44028	23525	346436	506192	539445	386613	525861	350291	404411	390045	344293	198697	176821	320309	161343	282733	255603	166307	173200	187854	245942	243315	225234	123082	124529	135730	158542	178206	76509	26672	23259	34071	22305
Fig 8	GDP-hexose	IPneg	1004	231	222	440	340	5229742	5659777	4859448	5511088	5396700	1563742	1521705	1555352	1852422	531279	562195	855174	739451	545050	600198	382028	416898	360185	298118	400941	521625	196806	200483	272784	218475	228801	21814	2033	17686	1904	1955
Fig 8	UDP-glucose/galactose	IPneg	21679	19277	25235	21298	19710	1.18E+08	1.23E+08	1.26E+08	1.42E+08	1.21E+08	21541102	19567650	22496014	24875638	4954939	5267492	6372589	3135791	6879259	6089871	2966850	2525565	4350709	3548135	2474310	5290765	1563940	1468232	1141318	1375514	1340659	337880	53390	246200	46625	45755
Fig 8	UDP-GlcNAc/GalNAc	HILICpos	76756	48336	7700	5417	11105	1113024	820210	724483	1137197	973129	47838	87200	63849	61421	14574	22173	61946	40191	50606	40572	22317	25323	13310	28067	31066	37925	26958	32955	30672	25926	23966	20097	6494	8301	1303	4717
Fig 9	S-adenosylmethionine	HILICpos	1873777	1075582	94809	70494	90101	1.84E+08	1.38E+08	1.15E+08	1.80E+08	1.79E+08	29577058	35183940	52238656	51837576	25927196	33128452	26519300	29168124	34852732	35906484	10206140	16037452	11379720	16791022	18481000	23697310	10868153	14819760	9140741	8824400	12845153	2894097	317574	1397517	61675	197653
Fig 9	S-adenosylhomocysteine	IPneg	3218	649	2898	409	1093	261959	221066	256644	267651	260012	112525	140450	170870	161402	28513	33479	44051	33133	46340	38731	12722	18299	15728	12155	13142	19740	8388	7724	8244	4859	8364	7749	1599	5443	1573	1102
Fig 9	ornithine	HILICpos	11280644	6671779	875107	638717	1319853	1.16E+08	1.14E+08	1.15E+08	1.14E+08	1.25E+08	1.12E+08	1.24E+08	1.28E+08	1.31E+08	57193080	63760392	1.03E+08	60628436	82003832	72410760	34482776	43118792	32224202	28363910	34303784	52315816	24955450	30389488	29472754	12171407	21818232	33407832	3870804	12524473	613421	4332527
Fig 9	putrescine	HILICpos	206154	96838	14793	5794	15073	1803169	2047024	2366077	1477757	1882159	5463350	5646459	5577307	5785730	3146878	3396762	3683831	3361444	3341043	3507134	2252625	2726038	2438353	2390118	2456623	2499800	1428427	1605319	1799006	1342123	1444514	1656042	227147	785012	58212	126400
Fig 9	methylthioadenosine	HILICpos	6213	10348	13364	6778	6385	3140697	3617277	3904357	3293690	3880974	7737719	7412615	6364994	6528522	2662568	3301848	4326071	4841460	3364127	3800999	1271845	2279197	1507172	1873461	2112444	2381166	1077572	1072910	1281172	862645	1068142	26566	12447	11825	12832	14948
Fig 9	N8-acetylspermidine	HILICpos	15878	4516	2065	714	947	1775447	1721098	1764999	2150345	1848777	15071678	14100131	16177969	15536267	17046316	17024514	14322826	16055635	16705425	18281762	17499572	16604605	16980314	18215176	17122240	17860560	20401128	23025180	20271540	22908308	22803618	918982	47541	451638	15867	24988
Fig 10	coenzyme A	HILICpos	9360	6763	3748	3218	2922	88152	91335	91529	75098	88848	60234	52805	38892	47758	23952	27204	50468	36608	28075	26802	18469	19274	15488	14685	25073	31958	8796	18486	13086	17114	19760	12120	6290	6834	6929	6692
Fig 10	acetyl CoA	IPneg	1818	1186	1694	634	766	50170	94435	38071	60517	53736	33943	34533	16186	36771	33419	17886	49337	61059	12018	12642	10743	13441	6968	7056	10755	15708	5438	8206	13618	5427	6973	2088	1061	1596	1197	512
Fig 10	biotin	HILICpos	55845	67706	67213	68317	64031	1447999	1947812	1721856	1069793	1046159	692710	707405	918984	854058	184768	197946	255632	176557	218672	213220	183591	142821	199483	161292	177201	152964	110988	108977	135173	162433	121766	62229	56560	74042	68886	69381
Fig 10	pyridoxal	HILICpos	1605	6829	2554	4865	2394	73344	120871	120398	77159	74205	262299	375950	302063	208926	214652	301871	361190	287949	302435	281053	212095	264331	392155	310195	249575	234237	208150	280836	307768	244598	234770	8977	4767	16772	1978	8173
Fig 10	pyridoxamine	HILICpos	50053	76983	87046	85276	50261	298031	443476	457057	263576	428176	1429595	1941243	1221841	1430464	1137765	1453793	1508471	1194450	1432571	1233339	1389649	1074886	1801229	1433380	984466	828038	1212263	1654158	1520411	1710289	1288160	47567	70217	49454	46585	34159
Fig 11	CDP-choline	HILICpos	12075	9305	1888	350	3749	206124	140251	162602	190642	188447	41291	63599	98499	111585	16837	21720	55977	12000	53436	25820	10216	14439	18516	9532	5636	39793	6038	12223	2285	1602	2981	662	1235	750	454	1233
Fig 11	choline	HILICpos	253531	671115	433246	426503	277712	5226964	8134947	6096449	5910823	5816942	25660150	17904630	21410124	19910612	11915648	15624729	20768516	12301631	13746800	12097613	19215770	21104686	22951730	19878040	19909752	19269820	73542664	82778680	74726880	73852696	80212392	586210	343379	500359	535946	388076
Fig 11	glycerophosphocholine	HILICpos	3230254	3954021	5263847	4579175	4277347	1.47E+08	1.61E+08	1.35E+08	1.31E+08	1.58E+08	1.81E+08	1.65E+08	1.68E+08	1.72E+08	80734216	78456320	1.21E+08	1.03E+08	93145048	74832896	74333952	63658036	81886936	70078688	65466604	75524768	55573408	40685884	44767576	70050304	53097332	13225544	9847933	10058528	8455793	7580489
Fig 11	glycerol-3-phosphate	IPneg	11892	10902	12422	10121	10980	5419983	6585268	5124117	7242578	7187793	1695422	1213085	2246589	1957757	908760	850813	868482	753965	969435	1017970	530708	558856	643200	620006	488906	642593	206541	177865	198464	181286	227431	47329	18458	30628	18613	17152
Fig 11	betaine	HILICpos	4430144	4411273	4152045	5693685	4114123	38926168	31859500	45630748	46466060	43064088	2.46E+08	2.49E+08	2.53E+08	2.53E+08	2.12E+08	2.08E+08	1.36E+08	2.09E+08	2.10E+08	2.10E+08	1.70E+08	1.62E+08	1.02E+08	1.73E+08	1.60E+08	1.64E+08	1.05E+08	1.05E+08	44644256	1.05E+08	1.01E+08	4426966	4454922	4877501	4664666	4317026
Fig 12	2-oxoadipate	IPneg	14256	22583	16343	12347	12140	768128	951480	772124	833417	881379	528415	446316	650857	566700	252693	316397	253004	216627	325611	311254	220941	210696	228253	209654	187923	212064	247799	228182	213922	218945	228711	19422	12332	18401	11047	19966
Fig 12	2-aminoadipate	HILICpos	27289	11925	16714	8298	6961	1758072	1740729	1865725	1456450	1612019	1264515	1059362	1112795	1138898	756879	657402	819881	617067	776573	685194	516592	576005	482416	431113	531126	506029	364019	346237	339240	264233	275130	116093	11629	33848	1017	3449
Fig 12	saccharopine	HILICpos	157951	218467	36455	53390	61668	3586598	5025360	4537689	3367196	4277592	1143750	875293	854022	952190	528236	492152	718906	571196	561405	532637	531938	483547	544716	485453	467331	462250	328289	346364	393451	333181	330814	150886	33551	61272	4819	45778
Fig 12	cadaverine	HILICpos	17312	8780	5296	4353	6563	809581	899957	885284	809841	942725	1292456	1090148	1044124	1075228	618554	645260	749718	658649	595697	662178	602657	644825	618696	552160	613763	562437	564382	588229	694313	577750	594457	115344	22084	58553	13169	14441
Fig 12	pipecolate	HILICpos	63857	58447	48261	68496	57753	292029	378440	282544	265830	337248	1335572	872478	871203	874883	490943	404800	534041	382364	380087	413396	247247	198357	239595	195083	188798	205203	133515	128424	125608	105051	114375	50956	52334	56178	53021	58595
Fig 12	trimethyllysine	HILICpos	161684	44166	19936	18042	15949	3849124	3793826	5151241	4169794	3656439	64539700	61123608	62789520	61893784	53707652	51618148	52409540	51006240	51257620	51777768	60626772	51814024	63449916	59609408	54252472	50318360	68948496	70580368	72080464	76620376	69979640	2820489	130527	1583725	39934	46771

## Sheet: Recovery_Metabolites_Figs1-12
Figure	Metabolite	Method	Blank (-PO4)					-PO4 24h						+PO4 recovery 2h						+PO4 recovery 4h						+PO4 recovery 6h						+PO4 recovery 8h						+PO4 recovery 12h						+PO4 24h
Fig 1	ATP	IPneg	54087	2035	0	160508	140110	5405932	3813671	2507270	2868066	2584674	3193310	17486438	13382497	18252076	12068305	19289852	20910796	22077290	13893083	18254726	15567921	28681426	17580050	39371608	30028934	25786546	25892638	40201672	38546312	32088760	27237130	46717460	35705920	42414912	42205184	30941302	33610796	43959316	50931104	43560144	45937252	12045575	17418262	24755388	17524224	17767354	20642218
Fig 1	GTP	IPneg	0	0	0	0	0	156109	92226	45889	47404	62135	81979	94182	98039	86539	63943	135267	136127	517518	337523	365523	315397	689831	484028	1243306	827200	754349	671044	1078722	959637	975556	837561	1559625	1073500	1325523	1261700	1055817	1138621	1574979	1907148	1331159	1475488	436130	627992	854525	596820	647542	699035
Fig 1	CTP	IPneg	0	0	0	700	0	162893	123177	90562	104599	84213	103266	831760	636679	902644	669964	804413	879554	968647	608045	802934	692953	1138389	685654	1033854	851162	710532	680287	1025720	976283	981504	825557	1461593	1056932	1240722	1185140	1342085	1396821	1788082	2052586	1805754	1584867	810280	1180310	1357636	926109	1155706	938839
Fig 1	UTP	IPneg	0	0	0	0	1518	468126	376207	360156	403452	335765	353916	3418564	2654045	3738985	2670655	3324744	3436555	3319908	2244601	2976843	2634634	4363869	2343375	3018345	2770124	2008288	1790895	3232242	3163427	3461114	3215617	5201861	4139639	3885714	4675307	6577982	7041360	9390125	9910276	9308507	8446192	4009579	6342149	7142171	4663262	6311402	4317382
Fig 2	dATP	IPneg	0	0	0	0	0	12220	10306	4200	1206	6081	7109	36831	30814	34748	27170	38807	41528	113897	66762	82571	77417	134542	81981	289013	219635	180473	170774	268737	261653	201388	180728	315671	244576	294215	277131	190237	222009	268837	315671	260126	279368	59010	77324	128789	89142	75480	114775
Fig 2	dCTP	IPneg	2134	6198	0	3012	3347	0	1360	0	0	826	0	28719	16865	29486	16373	19402	25820	85232	47994	77763	69869	93282	54397	73240	57224	49706	47360	69151	66247	58616	47910	80748	62360	73163	75181	94136	95836	113812	129928	120904	107081	36829	40292	65873	48456	39810	58599
Fig 2	TTP	IPneg	0	0	0	0	0	26809	26502	18185	18110	12181	20699	119789	88712	109917	76850	153476	117760	375319	218554	321080	287958	407420	217091	463346	379017	325575	321669	464511	448545	360524	314314	490767	392834	447755	446289	418588	461477	602631	676283	592628	553010	184496	238792	321449	241392	247874	269626
Fig 3	N-carbamoylaspartate	IPneg	92774	70320	64879	132233	94939	417032	769590	600636	401196	779840	732902	20090918	23042638	18174734	15053094	21225608	22845254	42790440	51846704	41676968	45601004	49117956	50444788	93993320	83008896	86628456	89756808	89630584	91591712	81934904	91052048	88264000	84844688	90866816	86231552	58353916	61493044	58404644	63370512	46987736	65853972	37704000	23891632	46308552	45674924	23207862	71786776
Fig 3	dihydroorotate	IPneg	0	0	0	0	0	183127	197080	142129	113499	179070	172472	4799107	5103409	4435902	3420712	5394561	5931742	12029360	10052698	8691003	10501398	10016127	10696037	15489761	20367696	17399076	20694522	20359446	21941808	18761926	20455808	18998570	20811292	21074164	23047504	8959441	10840888	9550296	10704637	9329608	16079986	1608478	1335992	4448932	3553815	1294681	10050984
Fig 3	orotate	IPneg	0	0	1265	0	0	12884859	13767497	11691752	10271311	11763449	13748536	14201573	14456345	12274308	12508203	15950386	17251258	24941164	25682360	24039314	24316878	24775128	25816544	49868452	48761028	48755080	51428020	49509724	54654764	65873568	69143384	63842252	64707040	69374904	67486136	66430288	73242456	62665884	73557376	75396488	73509128	33146102	28400650	47418380	55474036	31439532	64718332
Fig 4	glucose/fructose-6-phosphate	IPneg	142061	104104	35696	58190	379975	7340004	7064346	8231807	7711529	8472858	6133981	106384008	109013144	110401104	97516400	95530368	108961616	152664672	142288304	129973688	144550160	148180352	139238576	191426624	198162432	174516816	195545744	193775856	199840672	2.13E+08	201605344	1.94E+08	201329168	2.12E+08	199467376	225897648	224190544	232354928	231304448	238585216	235657024	203962960	166881472	214566944	225476352	175990144	247299968
Fig 4	fructose-1,6-bisphosphate	IPneg	21491	0	0	151005	178837	2989819	3368049	2390740	3120205	2683561	3397826	13893535	12986537	23122574	16541877	15402160	15705752	31261858	27646760	15552326	17844464	23735312	27135482	75772984	53308900	63350988	63352432	60986892	61490596	75736776	61796608	96456648	83529720	89904992	87398296	83046856	89344888	91159472	91788888	94798296	100592752	67305176	57200036	82641880	84338376	65320448	92514736
Fig 4	glyceraldehyde-3-phosphate	IPneg	27792	26799	15135	13885	20963	8568	34574	53190	32411	29416	21975	191493	199536	158619	149922	181649	181267	186911	281175	215716	233499	221018	183855	335868	306666	288551	282332	302504	294558	276190	331023	331100	343326	402082	322491	423961	349317	369480	405633	427898	344098	275396	365149	301923	317060	376049	338833
Fig 4	dihydroacetone phosphate	IPneg	30549	9864	25822	6121	40129	1509791	1590861	1571903	1409588	1649609	1234336	21010244	20157486	19382050	18307494	24344638	23010436	24978702	23718936	22074570	21783348	23197586	21706836	46260764	38142028	39184032	37896236	38538012	41369100	46649164	52338884	39978124	41854464	44109032	43908844	45796468	43099148	40034976	47838272	46683576	41683104	28393566	23838916	36081796	36419864	26608746	45083696
Fig 4	3-phosphoglycerate	IPneg	1021	0	0	4455	17724	82506	117185	167497	145012	161188	103124	1092152	1199762	1560384	781505	883569	1065109	2160710	2068909	1213156	1656131	2018053	1831597	3841144	3384662	2566952	2566895	3416817	3468892	3869986	3388102	3870521	4029213	4000988	4476751	4936462	5404204	5692419	4799489	4068564	3836610	4083250	3052514	4705564	5676108	3785710	6827136
Fig 4	phosphoenol pyruvate	IPneg	0	0	0	0	0	0	0	0	0	0	0	3334072	3348378	3500556	2662636	3081177	3381523	4490836	4137235	3771005	3627416	4573714	3883103	6702741	6367569	5866090	6083200	7204870	7796218	7655809	8010236	8610413	8376878	9084403	8859599	9899545	10712767	10016364	12038879	10657726	9615527	8881183	7322676	11225602	10440399	8564415	13102514
Fig 4	pyruvate	IPneg	7933036	8246744	7891798	8255364	7053469	90762000	104225688	92338960	98670824	89899648	109120104	57222204	57844648	54570892	64060536	66465684	64032752	75799680	85502232	89349640	86286856	90744144	84100976	131758008	135313024	148239488	137923184	133581240	137990240	157139856	137439792	158141584	158780112	156012864	148883552	156872112	169317408	149646704	177686800	173593120	159355232	132617064	134612640	168540352	162003728	142433392	173744576
Fig 5	6-phosphogluconate	IPneg	0	0	0	909	0	100932	119408	120144	127934	115829	113900	676470	682617	918004	546081	716051	738197	1203404	1077004	733493	837263	1028884	905174	1647116	1111706	1226114	1226301	1190597	1013919	1064208	930609	1215943	1210324	1131446	1091609	1269578	1351011	1530113	1500171	1025404	1023900	1237882	867833	1191132	1394128	960220	1488026
Fig 5	ribulose-5-phosphate	IPneg	0	0	0	0	0	162121	239372	219031	228335	216625	201482	2021096	2178855	1858866	1839046	2103406	2076062	2853595	2911100	2773048	2682598	3395899	3023451	5675013	4875817	5350956	5243659	5270550	5170075	5721039	5938590	5526733	5185980	5065568	4166424	6695993	6327378	6077110	6971573	6180362	5567231	5694245	4794643	6551891	7009204	5082969	7625963
Fig 5	ribose-5-phosphate	IPneg	0	0	1647	0	0	199008	217368	206807	208427	242295	142296	1903474	1803620	1723138	1802686	1874686	1720992	3120926	2964772	2697137	2580579	3272477	2812913	5082267	5613378	5068566	5264314	5549463	5105337	5381984	5105166	2951711	3082612	2951767	2417575	3120105	2780848	2904658	3328274	3346671	3216051	4388626	4156682	5746894	4903756	3978906	6268400
Fig 5	xylulose-5-phosphate	IPneg	0	0	0	0	0	300080	300270	299385	282196	374541	253743	4497625	5259673	4398509	3848186	3847861	4132919	6604551	6388621	5062055	5742151	7974837	6411093	13068914	10722188	9399053	10913684	11804305	10660341	11745421	11804870	10341418	11099818	11015571	9779668	15946799	13415311	15058028	13335834	13721876	14195125	14266829	11316223	14326053	15065224	11131002	17142092
Fig 5	sedoheptulose-7-phosphate	IPneg	17695	19820	12803	22138	56481	609717	713705	725219	717141	832831	576735	5921080	6281587	6768808	6191504	6257992	6590664	9509907	9170485	9004746	9689693	9275736	9414960	11784627	13382719	12707967	13330360	12703955	12175367	14169821	12205391	12283450	13323958	12996554	12155974	17814690	18235594	17716144	18316568	17696914	16082606	17151554	14648537	20029526	19762446	14840714	23398528
Fig 6	citrate	IPneg	2811231	1325305	1079779	8266179	3100960	197490176	209244160	241772896	240235856	238266848	213670384	57890668	51075936	57149508	42456260	44210840	42790764	68659728	64669156	58439144	64361020	57495676	53606412	83407992	77605496	76712440	74344800	76595472	73749752	91606096	81941752	89022680	83921264	83395840	83642144	98556936	100006864	99733600	100066384	85472584	96159824	103685824	84729960	116339800	119949168	91041848	126520624
Fig 6	aconitate	IPneg	0	0	0	0	0	6409849	6638213	6517903	6085183	6680291	6845427	586651	517684	508227	553156	451548	556548	640923	591956	620939	575227	540753	487199	772583	740862	812501	795516	784817	865851	959668	1013238	911841	913550	959913	890543	904731	910235	907362	1004973	1079584	966334	984680	828941	1160117	1375088	939109	1489161
Fig 6	alpha-ketoglutarate	IPneg	8112650	8606732	8254931	8811519	6837233	59805372	58962732	54930988	61255848	54012380	60912224	46704536	48442472	46916844	54521120	54091452	54850340	74566312	76911480	81003904	79823696	73511800	70687856	95196960	90708216	93468608	89686728	87138736	92463640	113966248	116856080	107373704	110317216	99566848	96531360	117263520	117027104	114316208	123265144	116544264	112647592	111090456	98454856	121479312	123539448	100005216	130639040
Fig 6	2-hydroxyglutarate	IPneg	563506	1012435	0	0	0	16975770	16206187	15584737	18100628	14549683	14474506	11641840	10391372	11428896	14045947	11691405	10745141	22190288	23084210	25804616	23689310	20731138	18933016	35564200	34190580	37910252	37407684	32189846	33769548	51946564	54026032	51493932	47171372	49549700	44714124	64069288	66554252	61718832	70605376	69064840	62279444	55301152	48685716	60747644	63293848	46791552	59672604
Fig 6	fumarate	IPneg	533834	524143	550516	547323	471927	1919040	2056380	1791147	2083362	1912574	2237723	1901874	1818852	1798634	2152621	2075495	1938668	2579880	2929327	2716214	2765074	2565327	2518727	4253144	3995568	4177189	3960679	4040443	4486065	5144658	5708645	5643953	5497333	5033226	5109994	6363838	6611331	5903676	6978224	6738735	6380076	6662002	6116691	7221916	7604968	6296216	7785245
Fig 7	NAD+	IPneg	13522	8556	7812	25328	52584	3154686	2441767	2037020	1694408	1700443	1894250	3748796	3422930	3405743	3186500	3690392	3725003	6469368	5803087	6241385	6055437	6876959	5734103	12793838	11831172	10794600	11103074	12355721	12308562	15711164	13834520	16297380	16486395	16628280	16444598	20173804	20734162	22424208	25094114	22859752	20503288	12975827	16755244	18577896	15369154	15942712	16764734
Fig 7	NADH	IPneg	59	754	1151	1184	744	12896	9090	6831	8119	6178	9811	78494	52631	63279	58886	110608	97513	131729	131580	156730	135902	146693	93870	178301	191257	186743	196549	225128	255391	209101	217103	228706	254174	210957	238287	168435	205665	243001	363605	270800	220003	105794	138817	172804	126736	127580	167717
Fig 7	NADP+	IPneg	0	0	0	0	0	226131	140949	95737	86257	102777	91928	203941	162084	169038	149018	208189	222798	332633	226755	285438	255035	371438	248486	461930	362134	314640	345810	499221	447408	432030	371356	483226	423137	492272	469072	385366	412488	552086	637880	532825	475603	267789	326469	396961	302445	333011	241864
Fig 7	ADP-ribose	HILICpos	84	1780	877	1493	4115	5756	5948	4701	2404	7741	2861	17466	17184	17798	10063	17910	17841	31583	22726	27132	28975	22979	25000	48466	47438	43024	42646	52912	71548	61784	51422	60079	73982	64922	74538	73371	85021	98123	85005	92266	89377	43238	57518	58635	55068	57062	51947
Fig 7	NAAD	IPneg	7297	3412	6117	2838	9074	23514	27049	25623	22124	27889	30863	64933	55936	56353	58221	67703	73775	145229	132097	138556	137678	157068	130328	309396	307948	285783	308432	323346	310071	383232	339949	365534	401567	375216	363999	441257	449205	487877	551060	550566	484768	285692	371313	425658	366655	366774	386336
Fig 7	NaMN	IPneg	470	0	0	0	0	6946	3300	5276	3079	1632	11162	8291	12106	9047	4379	5443	5363	55342	58398	46810	56074	61730	51727	143921	135918	130596	124238	133360	120560	202081	201939	193965	208952	176987	179547	287738	380179	295624	367215	342264	330544	331401	259769	406529	443964	265965	514642
Fig 7	nicotinamide riboside	HILICpos	19475	16926	20231	17257	24933	44158180	47951420	45650828	42773400	40259732	46010896	29852422	30091756	29680224	29879046	36673104	37702156	22296564	26476168	23740514	27676872	24264590	26191176	44083972	39078776	41137944	45797120	42851132	60849716	65737552	6.92E+07	6.56E+07	7.10E+07	7.02E+07	6.75E+07	77652976	81372720	79703552	83533416	89013800	83750960	72523720	75392528	76463336	77697936	80919432	89700024
Fig 7	nicotinamide	HILICpos	10241	9742	8855	13463	16899	121756	137713	152403	134068	194740	150184	144897	118626	160413	172894	186236	151711	87568	151843	117580	121279	106289	102814	167210	137420	155170	153549	138482	204151	173106	210209	322874	336126	327947	358991	338362	440164	1170033	463776	378305	354286	402357	252539	329289	437328	314947	374983
Fig 8	GDP-hexose	IPneg	5796	4256	6654	32256	27127	1442612	1245330	1125698	948683	924378	1063017	1585098	1452157	1707537	1206844	2050214	2378278	7732424	7177300	7437899	7649128	9814548	7253672	15693961	15185606	13239713	13644888	15326578	16857172	21915118	17749118	20858774	19640416	21638348	21168508	29016018	28978526	33615916	37103948	33765880	30764672	16469854	20596118	23751372	19645176	22670130	21820776
Fig 8	UDP-glucose/galactose	IPneg	65942	28859	31034	112361	383122	4942335	6959644	5940623	5214980	8275306	7638204	198707088	177488272	187492112	190572288	181325312	178406688	171223888	171278912	169747392	162443008	163042560	136824736	210076480	210210624	194750672	195628352	209362928	220666672	2.58E+08	2.50E+08	2.52E+08	2.53E+08	2.60E+08	2.56E+08	297450336	303129856	310084064	303792320	305608000	310248384	247841024	271931328	279813120	271629952	274998112	281645984
Fig 8	UDP-GlcNAc/GalNAc	IPneg	25260	17232	5151	34449	55071	2436008	2328630	2105833	1745999	1535995	2074090	34234164	29333612	32368628	34915972	32854626	30695840	26939728	24262920	29215896	26962536	25047114	18760566	18197564	18375704	16324302	15291671	17229882	18691208	25223378	22832048	25022240	24956708	23786598	24455744	41901668	42881060	46258036	46544576	48401936	40898196	37784116	57996024	48469684	40575940	56165584	39326508
Fig 9	S-adenosylmethionine	HILICpos	108997	9642	9139	654399	383597	11498419	13870387	1.14E+07	8719597	7524878	11485819	17543124	14260379	14335251	6678373	10173465	10651688	19458172	25122864	12504153	28423144	11993398	21378474	35363052	29309626	17867214	26465334	37574612	22726186	41980896	3.00E+07	3.15E+07	4.19E+07	4.16E+07	5.20E+07	66617612	72979728	76135688	56106932	57268388	69171272	111851792	130059760	104441520	126064104	114542120	104671880
Fig 9	S-adenosylhomocysteine	IPneg	15664	11206	3481	10028	24548	42062	39153	31669	29848	36962	43620	312225	291235	290153	269790	353855	289018	585727	587651	546039	613257	584309	543389	816415	740979	744753	773620	793599	769673	1151900	1078226	1022556	1008088	991917	968986	1259548	1186584	1234067	1300431	1197581	1125402	2320533	2296597	1837427	2036757	2108148	1553410
Fig 9	ornithine	HILICpos	4546697	272058	209363	16776621	7131339	1.32E+07	17316464	10646884	1.24E+07	2.47E+07	2.06E+07	13822497	10094026	9.07E+06	6037036	9734818	8692317	26357882	28860422	25058552	27237566	17055842	28076118	38192488	44309844	41810692	37961552	49498284	59536376	66492552	7.68E+07	6.80E+07	7.34E+07	7.60E+07	7.95E+07	74212904	75932128	78977632	78709880	79745704	73532640	87968368	77028104	86643616	87741472	82039008	89565880
Fig 9	putrescine	HILICpos	279486	5877	9686	1351488	517852	2817218	3061160	3222038	2657641	3355550	3278094	386848	349548	315874	205016	289623	279225	876148	745144	904402	656972	527512	806357	1188209	1319386	1284066	1059209	1344560	1112036	1372881	1902076	1650531	1436108	1361596	1452755	1554480	1628368	1806569	2057450	1743535	1947667	2280355	2153213	2659600	2721684	1992973	3157660
Fig 9	methylthioadenosine	HILICpos	2318	2166	2124	2226	604	2722992	2334854	2855126	1792208	1978398	1883391	680981	591101	734781	457577	588438	592085	943066	996252	730416	897684	810637	840622	1343991	1322278	1201187	1219371	1280817	1618580	2002154	1863531	3096266	2522233	2535803	2894210	3789373	4647195	4384127	4193168	3632063	4166191	3951574	4322980	4168953	5108754	4606068	4014336
Fig 9	N8-acetylspermidine	HILICpos	16658	6813	5473	215997	120195	19809604	21613668	20822040	18781196	19145798	21124188	764733	760510	648292	663490	794060	905619	367803	398737	429422	436790	365104	407839	466093	471031	479074	515576	538107	1138521	616649	581517	461986	525266	630372	621690	639915	781762	616766	621576	844614	752122	786170	971556	997566	868652	1132387	900906
Fig 10	coenzyme A	HILICpos	24015	16464	14889	33508	23350	41657	46721	38108	39457	45017	47592	69939	51687	57723	45763	62885	60785	92817	69848	108856	71958	122199	74508	195065	160631	146715	164653	175585	324493	199799	175191	234641	210026	239185	201823	125862	130014	169032	251296	235007	128954	98441	141049	129659	93121	140602	101751
Fig 10	acetyl CoA	IPneg	644	0	610	7004	13212	106978	67133	50659	59274	91389	58181	218227	180978	176384	109983	134140	119222	321781	239085	148722	150668	386275	189262	475418	361320	300970	314577	565943	467883	277269	693342	450711	247599	315000	321942	214472	215851	504634	376327	356141	592163	516547	486435	463966	446856	311484	398568
Fig 10	biotin	HILICpos	32449	35625	32049	33449	29771	154790	140214	122573	137877	86410	140066	109549	91994	81122	89898	110736	103431	230985	217982	220592	221288	242866	206164	452436	490660	459179	508002	563579	645782	669196	735063	705423	743436	775959	700517	498859	470156	480040	592504	520069	552691	519713	468960	515517	341578	417408	508526
Fig 10	pyridoxal	HILICpos	0	0	0	0	0	153947	149352	138106	137538	144557	132878	9326	9885	20403	17212	15125	23049	4590	22072	12487	10354	4681	14970	8452	0	10461	9241	7758	15542	8164	9887	6428	8713	5016	6758	8914	15553	19110	15393	14825	8317	40504	25735	32056	58197	30582	42640
Fig 10	pyridoxamine	HILICpos	33756	30053	22754	28921	24419	384973	617710	475105	514470	292525	548243	92416	140672	121099	209858	133405	129360	94607	97191	122438	141150	74835	90392	100469	128279	89338	94826	120547	99623	57764	103969	111067	117271	98099	90515	159530	131748	91379	123621	112370	110689	191161	131061	149943	172750	129306	171568
Fig 11	CDP-choline	HILICpos	1702	2096	801	7272	5368	9815	13969	11494	11223	23356	15022	51320	45408	48109	53707	38918	43550	66521	75170	71342	56724	62026	59057	5792	64986	67417	54452	74035	87269	84721	102441	101001	98519	82288	117001	136939	130402	19971	127816	134292	142057	121103	146819	148135	127572	138648	143261
Fig 11	choline	HILICpos	117084	122088	96691	179983	137460	61681388	64229568	57823264	52938276	49665168	51685824	42262288	39909468	36744484	44959156	37572628	36290744	34494260	33076144	34506212	27353180	24522826	22999796	29572574	29118214	30748396	27046172	25088414	35037800	22627600	20986182	23431476	18214600	17902644	15445421	6848746	8047189	7291212	7394168	6298076	5061520	2048633	1609746	2007839	2116681	2089600	2119809
Fig 11	glycerophosphocholine	HILICpos	1489552	1609006	1444698	2109111	1395573	2.83E+07	16463144	1.66E+07	1.67E+07	3.30E+07	2.11E+07	37279588	26598476	3.19E+07	5.41E+07	39506592	32342702	68526968	58491284	91229880	63061356	86145792	79936080	110064288	89448472	91378264	104522928	109600000	143826720	108908824	1.16E+08	1.15E+08	1.19E+08	1.27E+08	1.22E+08	91349792	110712976	124904368	131891232	130287368	118528824	89748000	74905264	102206512	94702016	86699080	95032072
Fig 11	glycerol-3-phosphate	IPneg	0	3377	187	0	0	1208981	1876427	2196844	2014731	2645924	1599880	8894571	10898325	9167354	8815270	10436347	10698445	13191129	13461392	13291432	15033847	20258598	15852247	22482264	25171248	24648578	20969064	23561852	17189142	26899390	30920364	26042786	24710376	21686226	21561092	32654138	28896936	33278984	33824904	29023090	29042430	31839206	36915088	37036932	39401988	39595676	38857340
Fig 11	betaine	HILICpos	822637	1403713	602880	634208	594490	3.40E+07	63250008	6.29E+07	6.67E+07	6.28E+07	7.21E+07	2.23E+07	3.97E+07	4.23E+07	4.87E+07	4.67E+07	4.78E+07	1.76E+07	3.17E+07	3.59E+07	3.41E+07	3.34E+07	3.40E+07	1.46E+07	2.58E+07	29991472	29976326	2.89E+07	4.72E+07	11853993	19184422	24018904	23729844	22948702	24936786	14210262	21023560	30963258	20840264	20131340	18165118	22678730	28837870	30950438	29270972	30026536	34136620
Fig 12	2-oxoadipate	IPneg	14170	20939	13632	17332	9688	8168588	5870580	5881215	6686659	3995506	5117836	6116678	5611744	6348890	7274427	6790992	6093457	7742234	7308689	8185120	8603387	7159818	6714901	6977027	8840861	7238700	8211999	7598426	8248010	10276871	6929648	8637637	11298409	8860503	9695131	9380324	9841605	7900199	9940942	10685284	10203312	5583788	8132124	10468523	6482099	7517577	9552458
Fig 12	2-aminoadipate	HILICpos	2809	1524	12326	23505	7687	304580	232540	281954	278478	299052	248258	753166	793531	965360	759693	844627	779625	868878	929387	831898	874842	895242	832195	691072	555273	686325	665338	709063	591534	538569	622307	594886	650678	692394	557476	833227	824100	890829	838937	980888	809863	1032035	1015838	813672	657077	948913	698401
Fig 12	saccharopine	HILICpos	37417	1837	5348	122720	52406	419182	460904	369896	378681	421348	461989	927601	1201788	634084	597976	1127696	1052864	2507641	2216902	1490152	1221318	921199	1949853	4950890	4778196	3408261	3466340	3584862	2313701	5432216	6718863	7270226	7871968	6481575	6532191	4148171	4627328	4306241	5224160	2982619	5023950	2461456	2159513	2868670	4262745	1795864	6001583
Fig 12	cadaverine	HILICpos	13369	7604	9727	84126	40779	542451	494347	607836	510764	496471	522281	109663	104086	92442	83505	104410	112188	290057	255615	270036	245941	242757	253973	499561	497216	465329	454834	477196	695565	602922	587654	528781	555040	549562	582787	522825	552948	532853	558661	518531	581808	316809	345943	463881	457592	371156	541617
Fig 12	pipecolate	HILICpos	33572	37435	35927	32094	36734	72172	69741	62633	58717	55555	70188	51225	50640	52086	45862	52241	52832	64703	67865	68158	61526	64307	73949	121440	136271	108086	105196	125518	128541	231962	230678	243370	220446	220068	227535	245627	257622	210331	238875	224087	256171	217946	171672	293777	347270	170950	464986
Fig 12	trimethyllysine	HILICpos	23147	14067	14178	163953	136798	39647472	40214244	42614824	41441980	35499944	40196708	4829553	4732203	4588459	5490034	6207542	6032760	2971590	3388691	3271057	3494514	2735802	3282337	3838636	3429125	3993230	3930836	3573177	5176585	4240517	5027583	4721815	4480403	4406208	4012896	3136319	3125903	3023364	3601791	3686286	2907554	1297855	1436557	1495626	1319586	1527993	1730309
[truncated: 5 more columns]
